# Supplementary material for: 5,6-Dihydro-1,10-phenanthroline-1,10-diium μ-oxido-bis­[penta­fluoridotantalate(V)]
Source: Acta Crystallogr Sect E Struct Rep Online. 2012 Apr 13;68(Pt 5):m561. doi: 10.1107/S1600536812014742 (PMC3344314; doi:10.1107/S1600536812014742)
Supplement: Supplementary file 1 [file e-68-0m561-sup1.cif]

##############################################################################
#                                                                            #
# This CIF contains the data in a paper accepted for publication in          #
# Acta Crystallographica Section E. It conforms to the requirements of       #
# Notes for Authors for Acta Crystallographica Section E, and has been       #
# peer reviewed under the auspices of the IUCr Commission on Journals.       #
#                                                                            #
# Full details of the Crystallographic Information File format               #
# are given in the paper "The Crystallographic Information File (CIF):       #
# a New Standard Archive File for Crystallography" by S. R. Hall, F. H.      #
# Allen and I. D. Brown [Acta Cryst. (1991), A47, 655-685].                  #
#                                                                            #
# The current version of the core CIF dictionary is obtainable from          #
# ftp://ftp.iucr.org/pub/cif_core.dic.                                       #
#                                                                            #
# Software is freely available for graphical display of the structure(s)     #
# in this CIF. For information consult the CIF software page                 #
# http://www.iucr.org/resources/cif/software.                                #
#                                                                            #
# This file may be used for bona fide research purposes within the           #
# scientific community so long as proper attribution is given to the journal # 
# article from which it was obtained.                                        #
#                                                                            #
##############################################################################
data_I
_audit_creation_method     SHELXL-97
_chemical_name_systematic
;
5,6-Dihydro-1,10-phenanthroline-1,10-diium
\m-oxido-bis[pentafluoridotantalate(V)]
;
_chemical_name_common     ?
_chemical_formula_moiety     'C12 H12 N2 2+, F10 O Ta2 2-'
_chemical_formula_sum     'C12 H12 F10 N2 O Ta2'
_chemical_formula_iupac     '(C12 H12 N2) [Ta2 F10 O]'
_chemical_formula_weight     752.14
_chemical_melting_point     ?
_symmetry_cell_setting     monoclinic
_symmetry_space_group_name_H-M     'C 2/c'
_symmetry_space_group_name_Hall     '-C 2yc'
loop_
    _symmetry_equiv_pos_as_xyz
    'x, y, z'
    '-x, y, -z+1/2'
    'x+1/2, y+1/2, z'
    '-x+1/2, y+1/2, -z+1/2'
    '-x, -y, -z'
    'x, -y, z-1/2'
    '-x+1/2, -y+1/2, -z'
    'x+1/2, -y+1/2, z-1/2'
_cell_length_a     13.536(2)
_cell_length_b     11.3031(17)
_cell_length_c     11.5316(17)
_cell_angle_alpha     90.00
_cell_angle_beta     90.093(2)
_cell_angle_gamma     90.00
_cell_volume     1764.4(5)
_cell_formula_units_Z     4
_cell_measurement_reflns_used     3156
_cell_measurement_theta_min     2.35
_cell_measurement_theta_max     28.29
_cell_measurement_temperature     296(2)
_exptl_crystal_description     block
_exptl_crystal_colour     yellow
_exptl_crystal_size_max     0.21
_exptl_crystal_size_mid     0.20
_exptl_crystal_size_min     0.17
_exptl_crystal_density_diffrn     2.831
_exptl_crystal_density_meas     ?
_exptl_crystal_density_method     'not measured'
_exptl_crystal_F_000     1368
_exptl_absorpt_coefficient_mu     12.499
_exptl_absorpt_correction_type     multi-scan
_exptl_absorpt_process_details     '(<i>SADABS</i>; Bruker, 2008)'
_exptl_absorpt_correction_T_min     0.1788
_exptl_absorpt_correction_T_max     0.2251
_exptl_special_details
;
;
_diffrn_ambient_temperature     296(2)
_diffrn_radiation_type     MoK\a
_diffrn_radiation_wavelength     0.71073
_diffrn_radiation_source     'fine-focus sealed tube'
_diffrn_radiation_monochromator     graphite
_diffrn_measurement_device_type     'Bruker APEXII CCD'
_diffrn_measurement_method     '\f and \w scans'
_diffrn_detector_area_resol_mean     ?
_diffrn_reflns_number     4738
_diffrn_reflns_av_R_equivalents     0.0291
_diffrn_reflns_av_sigmaI/netI     0.0315
_diffrn_reflns_theta_min     2.94
_diffrn_reflns_theta_max     26.00
_diffrn_reflns_theta_full     26.00
_diffrn_measured_fraction_theta_max     0.998
_diffrn_measured_fraction_theta_full     0.998
_diffrn_reflns_limit_h_min     -13
_diffrn_reflns_limit_h_max     16
_diffrn_reflns_limit_k_min     -13
_diffrn_reflns_limit_k_max     13
_diffrn_reflns_limit_l_min     -14
_diffrn_reflns_limit_l_max     12
_refine_special_details
;
;
_reflns_number_total     1725
_reflns_number_gt     1573
_reflns_threshold_expression     I>2sigma(I)
_refine_ls_structure_factor_coef     Fsqd
_refine_ls_matrix_type     full
_refine_ls_R_factor_all     0.0317
_refine_ls_R_factor_gt     0.0284
_refine_ls_wR_factor_gt     0.0700
_refine_ls_wR_factor_ref     0.0723
_refine_ls_goodness_of_fit_ref     1.052
_refine_ls_restrained_S_all     1.052
_refine_ls_number_reflns     1725
_refine_ls_number_parameters     124
_refine_ls_number_restraints     0
_refine_ls_hydrogen_treatment     constr
_refine_ls_weighting_scheme     calc
_refine_ls_weighting_details
        'calc w=1/[\s^2^(Fo^2^)+(0.0278P)^2^+20.5568P] where P=(Fo^2^+2Fc^2^)/3'
_atom_sites_solution_hydrogens     geom
_atom_sites_solution_primary     direct
_atom_sites_solution_secondary     difmap
_refine_ls_shift/su_max     0.000
_refine_ls_shift/su_mean     0.000
_refine_diff_density_max     1.956
_refine_diff_density_min     -1.137
_refine_ls_extinction_method     none
_refine_ls_extinction_coef     ?
loop_
    _atom_type_symbol
    _atom_type_description
    _atom_type_scat_dispersion_real
    _atom_type_scat_dispersion_imag
    _atom_type_scat_source
    'C' 'C' 0.0033 0.0016
                         'International Tables Vol C Tables 4.2.6.8 and 6.1.1.4'
    'H' 'H' 0.0000 0.0000
                         'International Tables Vol C Tables 4.2.6.8 and 6.1.1.4'
    'N' 'N' 0.0061 0.0033
                         'International Tables Vol C Tables 4.2.6.8 and 6.1.1.4'
    'O' 'O' 0.0106 0.0060
                         'International Tables Vol C Tables 4.2.6.8 and 6.1.1.4'
    'F' 'F' 0.0171 0.0103
                         'International Tables Vol C Tables 4.2.6.8 and 6.1.1.4'
    'Ta' 'Ta' -0.7052 6.5227
                         'International Tables Vol C Tables 4.2.6.8 and 6.1.1.4'
_computing_data_collection     'APEX2 (Bruker, 2008)'
_computing_cell_refinement     'SAINT (Bruker, 2008)'
_computing_data_reduction     'SAINT (Bruker, 2008)'
_computing_structure_solution     'SHELXS97 (Sheldrick, 2008)'
_computing_structure_refinement     'SHELXL97 (Sheldrick, 2008)'
_computing_molecular_graphics     'SHELXTL (Sheldrick, 2008)'
_computing_publication_material     'SHELXTL (Sheldrick, 2008)'
loop_
    _atom_site_type_symbol
    _atom_site_label
    _atom_site_fract_x
    _atom_site_fract_y
    _atom_site_fract_z
    _atom_site_U_iso_or_equiv
    _atom_site_adp_type
    _atom_site_calc_flag
    _atom_site_refinement_flags
    _atom_site_occupancy
    _atom_site_symmetry_multiplicity
    _atom_site_disorder_assembly
    _atom_site_disorder_group
    Ta Ta1 0.193168(19) 0.18732(2) 0.13666(2) 0.03630(12) Uani d . 1 1 . .
    C C2 0.9169(6) 0.2166(8) 0.9660(7) 0.0499(19) Uani d . 1 1 . .
    H H2A 0.9123 0.1448 1.0050 0.060 Uiso calc R 1 1 . .
    C C1 0.9649(4) 0.2220(5) 0.8646(5) 0.0210(10) Uani d . 1 1 . .
    C C5 0.9738(5) 0.3254(5) 0.8051(5) 0.0332(13) Uani d . 1 1 . .
    N N1 0.9318(6) 0.4270(7) 0.8502(7) 0.069(2) Uani d . 1 1 . .
    H H1A 0.9361 0.4931 0.8136 0.083 Uiso calc R 1 1 . .
    C C4 0.8832(7) 0.4207(9) 0.9546(7) 0.062(2) Uani d . 1 1 . .
    H H4A 0.8558 0.4890 0.9858 0.075 Uiso calc R 1 1 . .
    C C3 0.8742(7) 0.3164(9) 1.0135(7) 0.060(2) Uani d . 1 1 . .
    H H3A 0.8403 0.3127 1.0834 0.072 Uiso calc R 1 1 . .
    F F1 0.2944(5) 0.0732(6) 0.1479(5) 0.093(2) Uani d . 1 1 . .
    F F2 0.1355(4) 0.1192(5) 0.2716(4) 0.0684(14) Uani d . 1 1 . .
    F F3 0.1159(4) 0.0811(4) 0.0475(4) 0.0692(15) Uani d . 1 1 . .
    F F4 0.0908(5) 0.2992(5) 0.1343(7) 0.0867(19) Uani d . 1 1 . .
    F F5 0.2665(4) 0.2877(5) 0.2351(5) 0.0720(15) Uani d . 1 1 . .
    O O1 0.2500 0.2500 0.0000 0.082(3) Uani d S 1 2 . .
    C C6 1.0104(5) 0.1139(6) 0.8134(6) 0.0408(15) Uani d . 1 1 . .
    H H6A 0.9827 0.0436 0.8490 0.049 Uiso calc R 1 1 . .
    H H6B 1.0811 0.1141 0.8270 0.049 Uiso calc R 1 1 . .
loop_
    _atom_site_aniso_label
    _atom_site_aniso_U_11
    _atom_site_aniso_U_22
    _atom_site_aniso_U_33
    _atom_site_aniso_U_12
    _atom_site_aniso_U_13
    _atom_site_aniso_U_23
    Ta1 0.03744(18) 0.03940(18) 0.03206(18) -0.00695(11) 0.00427(11)
                                                                    -0.00056(11)
    C2 0.047(4) 0.069(5) 0.033(4) -0.008(4) 0.001(3) 0.012(4)
    C1 0.023(3) 0.023(2) 0.016(2) -0.001(2) 0.004(2) 0.002(2)
    C5 0.039(3) 0.032(3) 0.028(3) 0.000(3) 0.001(3) -0.004(2)
    N1 0.087(5) 0.062(5) 0.059(4) 0.015(4) 0.000(4) -0.007(4)
    C4 0.069(6) 0.076(6) 0.042(4) 0.016(5) 0.015(4) -0.022(4)
    C3 0.056(5) 0.099(7) 0.025(4) 0.003(4) 0.013(3) -0.012(4)
    F1 0.094(4) 0.117(5) 0.066(3) 0.058(4) -0.006(3) -0.024(3)
    F2 0.097(4) 0.066(3) 0.042(3) -0.019(3) 0.024(3) 0.005(2)
    F3 0.095(4) 0.065(3) 0.048(3) -0.038(3) -0.010(3) 0.002(2)
    F4 0.070(4) 0.061(3) 0.128(6) 0.017(3) -0.009(4) 0.007(3)
    F5 0.071(3) 0.082(4) 0.063(3) -0.031(3) 0.001(3) -0.023(3)
    O1 0.106(8) 0.095(7) 0.045(5) -0.054(6) 0.018(5) 0.008(5)
    C6 0.043(4) 0.031(3) 0.048(4) 0.002(3) 0.005(3) 0.004(3)
_geom_special_details
;
 All esds (except the esd in the dihedral angle between two l.s. planes)
 are estimated using the full covariance matrix.  The cell esds are taken
 into account individually in the estimation of esds in distances, angles
 and torsion angles; correlations between esds in cell parameters are only
 used when they are defined by crystal symmetry.  An approximate (isotropic)
 treatment of cell esds is used for estimating esds involving l.s. planes.
;
loop_
    _geom_bond_atom_site_label_1
    _geom_bond_atom_site_label_2
    _geom_bond_site_symmetry_2
    _geom_bond_distance
    _geom_bond_publ_flag
    Ta1 F4 . 1.877(5) y
    Ta1 F5 . 1.886(5) y
    Ta1 F1 . 1.886(5) y
    Ta1 O1 . 1.8924(3) y
    Ta1 F3 . 1.895(4) y
    Ta1 F2 . 1.905(4) y
    C2 C1 . 1.340(9) ?
    C2 C3 . 1.381(12) ?
    C2 H2A . 0.9300 ?
    C1 C5 . 1.361(8) ?
    C1 C6 . 1.490(8) ?
    C5 N1 . 1.384(9) ?
    C5 C5 2_756 1.455(13) ?
    N1 C4 . 1.374(11) ?
    N1 H1A . 0.8600 ?
    C4 C3 . 1.366(13) ?
    C4 H4A . 0.9300 ?
    C3 H3A . 0.9300 ?
    O1 Ta1 7 1.8924(3) ?
    C6 C6 2_756 1.488(14) ?
    C6 H6A . 0.9700 ?
    C6 H6B . 0.9700 ?
loop_
    _geom_angle_atom_site_label_1
    _geom_angle_atom_site_label_2
    _geom_angle_atom_site_label_3
    _geom_angle_site_symmetry_1
    _geom_angle_site_symmetry_3
    _geom_angle
    _geom_angle_publ_flag
    F4 Ta1 F5 . . 89.5(3) ?
    F4 Ta1 F1 . . 176.8(3) ?
    F5 Ta1 F1 . . 89.3(3) ?
    F4 Ta1 O1 . . 92.1(2) ?
    F5 Ta1 O1 . . 93.55(17) ?
    F1 Ta1 O1 . . 91.0(2) ?
    F4 Ta1 F3 . . 90.7(3) ?
    F5 Ta1 F3 . . 175.8(2) ?
    F1 Ta1 F3 . . 90.2(3) ?
    O1 Ta1 F3 . . 90.60(15) ?
    F4 Ta1 F2 . . 88.9(3) ?
    F5 Ta1 F2 . . 88.1(2) ?
    F1 Ta1 F2 . . 88.1(3) ?
    O1 Ta1 F2 . . 178.07(15) ?
    F3 Ta1 F2 . . 87.7(2) ?
    C1 C2 C3 . . 120.8(7) ?
    C1 C2 H2A . . 119.6 ?
    C3 C2 H2A . . 119.6 ?
    C2 C1 C5 . . 121.5(6) ?
    C2 C1 C6 . . 120.7(6) ?
    C5 C1 C6 . . 117.8(5) ?
    C1 C5 N1 . . 119.1(6) ?
    C1 C5 C5 . 2_756 119.0(4) ?
    N1 C5 C5 . 2_756 122.0(5) ?
    C4 N1 C5 . . 118.9(8) ?
    C4 N1 H1A . . 120.5 ?
    C5 N1 H1A . . 120.5 ?
    C3 C4 N1 . . 121.6(8) ?
    C3 C4 H4A . . 119.2 ?
    N1 C4 H4A . . 119.2 ?
    C4 C3 C2 . . 118.1(7) ?
    C4 C3 H3A . . 121.0 ?
    C2 C3 H3A . . 121.0 ?
    Ta1 O1 Ta1 7 . 180.00(2) ?
    C1 C6 C6 . 2_756 108.2(5) ?
    C1 C6 H6A . . 110.1 ?
    C6 C6 H6A 2_756 . 110.1 ?
    C1 C6 H6B . . 110.1 ?
    C6 C6 H6B 2_756 . 110.1 ?
    H6A C6 H6B . . 108.4 ?
loop_
    _geom_torsion_atom_site_label_1
    _geom_torsion_atom_site_label_2
    _geom_torsion_atom_site_label_3
    _geom_torsion_atom_site_label_4
    _geom_torsion_site_symmetry_1
    _geom_torsion_site_symmetry_2
    _geom_torsion_site_symmetry_3
    _geom_torsion_site_symmetry_4
    _geom_torsion
    _geom_torsion_publ_flag
    C3 C2 C1 C5 . . . . 0.4(11) ?
    C3 C2 C1 C6 . . . . -179.6(7) ?
    C2 C1 C5 N1 . . . . -0.4(10) ?
    C6 C1 C5 N1 . . . . 179.6(6) ?
    C2 C1 C5 C5 . . . 2_756 -179.6(8) ?
    C6 C1 C5 C5 . . . 2_756 0.4(10) ?
    C1 C5 N1 C4 . . . . 0.7(11) ?
    C5 C5 N1 C4 2_756 . . . 179.8(8) ?
    C5 N1 C4 C3 . . . . -1.0(13) ?
    N1 C4 C3 C2 . . . . 1.0(14) ?
    C1 C2 C3 C4 . . . . -0.7(13) ?
    C2 C1 C6 C6 . . . 2_756 138.0(7) ?
    C5 C1 C6 C6 . . . 2_756 -42.0(9) ?
loop_
    _geom_hbond_atom_site_label_D
    _geom_hbond_atom_site_label_H
    _geom_hbond_atom_site_label_A
    _geom_hbond_site_symmetry_A
    _geom_hbond_distance_DH
    _geom_hbond_distance_HA
    _geom_hbond_distance_DA
    _geom_hbond_angle_DHA
    N1 H1A F4 5_666 0.86 2.45 3.114(10) 134.5
    C4 H4A F1 3_556 0.93 2.26 3.066(9) 145.0
    C6 H6A F3 5_656 0.97 2.28 3.219(8) 162.8
    C6 H6B F5 7_656 0.97 2.45 3.268(9) 141.7
data_global
_journal_date_recd_electronic     2012-03-08
_journal_date_accepted     2012-04-04
_journal_name_full     'Acta Crystallographica, Section E'
_journal_year     2012
_journal_volume     68
_journal_issue      5
_journal_page_first     m561
_journal_page_last     m561
_journal_paper_category     QM
_journal_paper_doi     10.1107/S1600536812014742
_journal_coeditor_code     WM2602
_publ_contact_author_name     'Zhao-Hui Meng'
_publ_contact_author_address
;
College of Chemistry and Pharmacy Engineering
Nanyang Normal University
Nanyang 473061
People's Republic of China
;
_publ_contact_author_email     nysymzh@126.com
_publ_contact_author_fax     '086 377 63513735'
_publ_contact_author_phone     '086 377 63513735'
_publ_section_title
;
5,6-Dihydro-1,10-phenanthroline-1,10-diium
\m-oxido-bis[pentafluoridotantalate(V)]
;
loop_
    _publ_author_name
    _publ_author_address
    'Zhao-Hui Meng'
;
College of Chemistry and Pharmacy Engineering
Nanyang Normal University
Nanyang 473061
People's Republic of China
;
    'Yu-Quan Feng'
;
College of Chemistry and Pharmacy Engineering
Nanyang Normal University
Nanyang 473061
People's Republic of China
;
    'Xin-Feng Chen'
;
College of Chemistry and Pharmacy Engineering
Nanyang Normal University
Nanyang 473061
People's Republic of China
;
_iucr_refine_instructions_details
;
TITL A in C2/c
CELL 0.71073  13.5365  11.3031  11.5316  90.000  90.093  90.000
ZERR    4.00   0.0020   0.0017   0.0017   0.000   0.002   0.000
LATT 7
SYMM -X, Y, 0.5-Z
SFAC C  H  N  O  F  Ta
UNIT 48 48 8 4 40 8
OMIT -3 52
OMIT 1 1 0
OMIT -4 -4 2
OMIT 2 2 1
OMIT -2 0 2
L.S. 20
SIZE 0.21 0.20 0.17
ACTA
BOND $H
EQIV $1 -x+1, -y+1, -z+1
HTAB N1 F4_$1
EQIV $2 1/2+x,1/2+y,1+z
HTAB C4 F1_$2
EQIV $3 1-x,-y,1-z
HTAB C6 F3_$3
EQIV $4 3/2-x,1/2-y,1-z
HTAB C6 F5_$4
CONF
FMAP 2
PLAN 10
TEMP 23.000
WGHT    0.027800   20.556799
FVAR       0.04878
TA1   6    0.193168    0.187321    0.136658    11.00000    0.03744    0.03940 =
         0.03206   -0.00056    0.00427   -0.00695
C2    1    0.916910    0.216630    0.966040    11.00000    0.04676    0.06946 =
         0.03346    0.01224    0.00149   -0.00792
AFIX  43
H2A   2    0.912319    0.144796    1.004986    11.00000   -1.20000
AFIX   0
C1    1    0.964871    0.221959    0.864639    11.00000    0.02339    0.02335 =
         0.01615    0.00191    0.00354   -0.00094
C5    1    0.973820    0.325375    0.805058    11.00000    0.03948    0.03239 =
         0.02768   -0.00401    0.00064    0.00019
N1    3    0.931833    0.427041    0.850239    11.00000    0.08691    0.06249 =
         0.05876   -0.00658   -0.00037    0.01487
AFIX  43
H1A   2    0.936104    0.493113    0.813608    11.00000   -1.20000
AFIX   0
C4    1    0.883219    0.420690    0.954562    11.00000    0.06936    0.07580 =
         0.04224   -0.02195    0.01518    0.01551
AFIX  43
H4A   2    0.855788    0.489029    0.985820    11.00000   -1.20000
AFIX   0
C3    1    0.874217    0.316407    1.013456    11.00000    0.05579    0.09906 =
         0.02543   -0.01154    0.01300    0.00336
AFIX  43
H3A   2    0.840321    0.312727    1.083447    11.00000   -1.20000
AFIX   0
F1    5    0.294370    0.073169    0.147922    11.00000    0.09434    0.11697 =
         0.06636   -0.02450   -0.00567    0.05847
F2    5    0.135469    0.119224    0.271623    11.00000    0.09726    0.06600 =
         0.04209    0.00481    0.02438   -0.01908
F3    5    0.115866    0.081068    0.047513    11.00000    0.09527    0.06467 =
         0.04755    0.00162   -0.01001   -0.03842
F4    5    0.090764    0.299243    0.134253    11.00000    0.07017    0.06142 =
         0.12839    0.00697   -0.00860    0.01722
F5    5    0.266482    0.287667    0.235119    11.00000    0.07079    0.08241 =
         0.06268   -0.02281    0.00092   -0.03118
O1    4    0.250000    0.250000    0.000000    10.50000    0.10586    0.09534 =
         0.04488    0.00828    0.01823   -0.05424
C6    1    1.010372    0.113918    0.813394    11.00000    0.04334    0.03132 =
         0.04786    0.00417    0.00543    0.00170
AFIX  23
H6A   2    0.982651    0.043626    0.848976    11.00000   -1.20000
H6B   2    1.081110    0.114076    0.826960    11.00000   -1.20000
HKLF 4
REM  A in C2/c
REM R1 =  0.0284 for   1573 Fo > 4sig(Fo)  and  0.0317 for all   1725 data
REM    124 parameters refined using      0 restraints
END
WGHT      0.0255     20.4164
REM Highest difference peak  1.956,  deepest hole -1.137,  1-sigma level  0.150
Q1    1   0.1832  0.1577  0.2025  11.00000  0.05    1.96
Q2    1   0.1357  0.1852  0.1088  11.00000  0.05    1.13
Q3    1   0.9639  0.2615  0.8716  11.00000  0.05    0.79
Q4    1   0.9802  0.1911  0.8446  11.00000  0.05    0.79
Q5    1   0.9376  0.2112  0.8829  11.00000  0.05    0.77
Q6    1   0.2116  0.1251  0.1014  11.00000  0.05    0.75
Q7    1   0.2616  0.1838  0.1651  11.00000  0.05    0.74
Q8    1   0.2896  0.2063  0.0817  11.00000  0.05    0.69
Q9    1   0.2034  0.2770  0.0844  11.00000  0.05    0.51
Q10   1   0.2063  0.3385  0.2026  11.00000  0.05    0.50
;
