# Supplementary material for: 5,6-Dihydro-1,10-phenanthroline-1,10-diium μ-oxido-bis­[penta­fluoridotantalate(V)]
Source: Acta Crystallogr Sect E Struct Rep Online. 2012 Apr 13;68(Pt 5):m561. doi: 10.1107/S1600536812014742 (PMC3344314; doi:10.1107/S1600536812014742)
Supplement: Supplementary file 2 [file e-68-0m561-Isup2.hkl]

# 
# h,k,l, Fc-squared, Fo-squared, sigma(Fo-squared) and status flag 
# 
data_I
_shelx_title ' A in C2/c' 
_shelx_refln_list_code          4 
_shelx_F_calc_maximum      621.10 
_exptl_crystal_F_000      1368.00 
_reflns_d_resolution_high  0.8107 
 
loop_ 
 _symmetry_equiv_pos_as_xyz 
 'x, y, z' 
 '-x, y, -z+1/2' 
 'x+1/2, y+1/2, z' 
 '-x+1/2, y+1/2, -z+1/2' 
 '-x, -y, -z' 
 'x, -y, z-1/2' 
 '-x+1/2, -y+1/2, -z' 
 'x+1/2, -y+1/2, z-1/2' 
 
_cell_length_a    13.5365 
_cell_length_b    11.3031 
_cell_length_c    11.5316 
_cell_angle_alpha  90.000 
_cell_angle_beta   90.093 
_cell_angle_gamma  90.000 
 
_shelx_F_squared_multiplier     1.000 
 
loop_ 
 _refln_index_h 
 _refln_index_k 
 _refln_index_l 
 _refln_F_squared_calc 
 _refln_F_squared_meas 
 _refln_F_squared_sigma 
 _refln_observed_status 
   2   0   0   119496.27   125279.39   4836.54 o 
   6   0   0    18828.07    20425.75    701.74 o 
   8   0   0    69690.85    73437.11   2053.10 o 
  10   0   0    67109.37    70758.30   1991.81 o 
  12   0   0     8771.07     9084.79    491.64 o 
  14   0   0     2295.33     1869.90    210.10 o 
  16   0   0     7474.90     7828.39    504.24 o 
   3   1   0    23187.86    24581.51    560.77 o 
   5   1   0    22643.75    23735.37    547.49 o 
   7   1   0      677.87      947.88     38.26 o 
   9   1   0       29.55       55.34     19.16 o 
  11   1   0     3537.19     3594.42    131.23 o 
  13   1   0     3746.45     4056.20    212.31 o 
  15   1   0     1709.90     1839.89    154.16 o 
   0   2   0   247794.39   232292.56   8950.33 o 
   2   2   0    69963.76    64338.71   1882.48 o 
   4   2   0     9325.29    10291.33    247.21 o 
   6   2   0     9933.87     9946.20    244.80 o 
   8   2   0    44510.34    45733.27   1052.10 o 
  10   2   0    23286.93    23789.07    588.29 o 
  12   2   0     1837.95     1956.77     96.78 o 
  14   2   0     2044.33     1859.12    148.97 o 
  16   2   0     3001.99     3186.27    226.91 o 
   1   3   0    26493.03    29321.89    450.82 o 
   3   3   0   138205.23   131600.72   4033.90 o 
   5   3   0   151472.91   145111.23   6387.68 o 
   7   3   0    43561.62    41241.94   2718.72 o 
   9   3   0      153.43      158.27     40.00 o 
  11   3   0    16889.59    16842.48    440.50 o 
  13   3   0    20143.43    20380.37    534.42 o 
  15   3   0     8403.81     8795.42    380.76 o 
   0   4   0     1415.48     1392.42     44.18 o 
   2   4   0     1156.13      874.70     33.27 o 
   4   4   0     3329.21     3545.61    114.63 o 
   6   4   0     1674.13     1966.10    189.09 o 
   8   4   0      607.00      638.53     64.86 o 
  10   4   0      616.05      618.18     73.54 o 
  12   4   0      309.55      326.67     56.07 o 
  14   4   0      301.38      252.41     60.81 o 
   1   5   0     4681.64     5195.47    102.83 o 
   3   5   0    90890.79    87687.37   3147.98 o 
   5   5   0   125297.73   121431.88   2734.15 o 
   7   5   0    41889.63    40891.77    916.86 o 
   9   5   0     2018.18     2258.98    103.41 o 
  11   5   0    14371.48    14131.90    475.19 o 
  13   5   0    18388.55    17349.00    473.74 o 
  15   5   0     5200.16     5720.85    219.99 o 
   0   6   0    30162.85    32406.66    715.41 o 
   2   6   0    31419.09    33829.68    574.43 o 
   4   6   0     2973.76     2747.46     94.16 o 
   6   6   0    13093.90    13940.41    337.03 o 
   8   6   0    25021.81    24833.31    581.50 o 
  10   6   0    15359.56    15352.81    442.06 o 
  12   6   0     2746.38     2738.95    125.11 o 
  14   6   0      219.63      261.75     61.95 o 
   1   7   0     1083.50     1461.44     42.96 o 
   3   7   0     7903.50     7257.31    166.43 o 
   5   7   0    11497.63    10940.89    271.02 o 
   7   7   0      700.95      619.18     50.70 o 
   9   7   0      828.82      991.25     68.42 o 
  11   7   0     1944.08     2009.69    115.77 o 
  13   7   0     2499.70     2446.89    142.53 o 
   0   8   0    97264.79    98750.78   2138.10 o 
   2   8   0    40697.71    41431.21    709.53 o 
   4   8   0      576.71      563.15     79.25 o 
   6   8   0     9608.27    10112.63    284.64 o 
   8   8   0    33487.84    32200.83    878.14 o 
  10   8   0    20636.06    19931.39    575.85 o 
  12   8   0     3156.65     2877.35    155.48 o 
   1   9   0      347.55      426.09     35.28 o 
   3   9   0     7666.40     7621.56    214.01 o 
   5   9   0     4492.36     4759.47    176.43 o 
   7   9   0     3359.90     3026.10    136.99 o 
   9   9   0       31.56       55.11     51.43 o 
  11   9   0      676.90      626.73     81.67 o 
   0  10   0    29273.63    29129.33    810.08 o 
   2  10   0     8034.27     7530.78    187.04 o 
   4  10   0        1.60      106.45     45.80 o 
   6  10   0     4489.23     4352.08    177.54 o 
   8  10   0     8735.25     8355.53    287.14 o 
  10  10   0     5427.58     5148.20    256.32 o 
   1  11   0      931.31     1089.05     69.76 o 
   3  11   0    17609.44    18734.02    549.14 o 
   5  11   0    16386.85    16725.53    500.70 o 
   7  11   0     6106.75     5791.85    225.11 o 
   9  11   0        0.01      -25.00     71.43 o 
   0  12   0       13.00      -18.18     57.84 o 
   2  12   0       57.50      -20.91     84.04 o 
   4  12   0       34.05       44.58     56.63 o 
   6  12   0      106.32      138.08     68.07 o 
   8  12   0        9.34       -5.54     62.15 o 
   1  13   0     1337.51     1891.90    114.48 o 
   3  13   0     7500.21     7775.75    315.15 o 
   5  13   0     8614.72     8971.00    416.00 o 
 -15   1   1    16496.46    16647.79    604.61 o 
 -13   1   1    14370.06    14169.74    507.86 o 
 -11   1   1     1317.62     1479.51     84.09 o 
  -9   1   1    29320.64    30523.25    625.59 o 
  -7   1   1    79950.91    80468.56   1586.66 o 
  -5   1   1    57686.72    59848.20   1180.44 o 
  -3   1   1    27620.53    30012.72    840.62 o 
  -1   1   1    60283.91    64664.80   1773.79 o 
   1   1   1   157869.16   159936.28   7063.62 o 
   3   1   1   385763.25   396496.12  13790.54 o 
   5   1   1    20616.05    18820.12    450.83 o 
   7   1   1      603.77      366.86     31.39 o 
   9   1   1    46986.23    49396.65    990.63 o 
  11   1   1    48863.41    50544.08   1192.23 o 
  13   1   1    14520.70    15706.45    542.11 o 
  15   1   1     1003.67     1154.20    127.66 o 
 -16   2   1      344.64      408.19    182.79 o 
 -14   2   1     3035.03     2960.17    187.82 o 
 -12   2   1    23470.94    23890.40    605.17 o 
 -10   2   1    21747.13    22156.74    553.42 o 
  -8   2   1    19118.44    19681.38    411.47 o 
  -6   2   1      839.73     1202.81     63.63 o 
  -4   2   1    22807.77    21790.68   1525.34 o 
  -2   2   1   198504.02   178548.55  12536.76 o 
   0   2   1   125323.05   127920.49   2872.60 o 
   4   2   1    44530.20    46092.41   1047.55 o 
   6   2   1    54491.67    54286.20   1235.65 o 
   8   2   1    43906.01    46883.91   1076.00 o 
  10   2   1     9260.28     9722.40    325.42 o 
  12   2   1      328.16      317.37     47.87 o 
  14   2   1     7619.74     7477.43    322.85 o 
  16   2   1     5132.03     5568.96    290.46 o 
 -15   3   1     3604.77     3490.57    219.56 o 
 -13   3   1     2184.12     2144.61    114.46 o 
 -11   3   1     3947.86     4017.38    146.95 o 
  -9   3   1     2733.57     2836.24    111.22 o 
  -7   3   1    18366.61    17081.71    498.08 o 
  -5   3   1    17630.65    17153.34    846.71 o 
  -3   3   1      290.80      409.78     51.03 o 
  -1   3   1      408.60      756.54     22.79 o 
   1   3   1    29695.90    26654.46    614.39 o 
   3   3   1    24609.43    26937.94    520.10 o 
   5   3   1    11467.44     9947.53    240.78 o 
   7   3   1      498.34      519.92     45.29 o 
   9   3   1     7076.70     7258.74    257.40 o 
  11   3   1     8201.90     8125.49    293.76 o 
  13   3   1     1455.04     1654.86     96.58 o 
  15   3   1       76.30      147.96     84.33 o 
 -14   4   1     3588.06     3571.51    217.72 o 
 -12   4   1    25268.47    25541.80    650.48 o 
 -10   4   1    46894.82    45780.86   1465.90 o 
  -8   4   1    30397.48    30024.41    892.74 o 
  -6   4   1      306.00      248.80     41.96 o 
  -4   4   1   153002.44   140816.81   3965.37 o 
  -2   4   1    94411.62    94795.07   1779.49 o 
   0   4   1    40684.29    44325.41    679.11 o 
   2   4   1     8545.72     9097.36    235.94 o 
   4   4   1    72256.56    68809.54   1303.43 o 
   6   4   1   173257.38   165796.94   3110.14 o 
   8   4   1    55014.97    54413.32   2279.60 o 
  10   4   1    10212.20     9980.66    345.21 o 
  12   4   1     1973.05     2136.97    127.90 o 
  14   4   1    13121.31    14017.16    400.34 o 
 -15   5   1     1516.72     1575.40    182.79 o 
 -13   5   1     1252.21     1278.82     94.77 o 
 -11   5   1      514.70      478.51     58.53 o 
  -9   5   1     7694.89     7420.37    277.64 o 
  -7   5   1    23381.07    23748.01    552.59 o 
  -5   5   1     9466.98     9814.16    209.14 o 
  -3   5   1    12223.66    12923.03    264.27 o 
  -1   5   1       41.11      103.09     13.18 o 
   1   5   1    16135.82    17404.73    277.79 o 
   3   5   1    23423.54    23601.80   1039.25 o 
   5   5   1    10501.52    10761.72    229.44 o 
   7   5   1      358.19      341.56     36.93 o 
   9   5   1     2940.20     2683.18    141.18 o 
  11   5   1     3049.29     2882.62    118.26 o 
  13   5   1     2333.07     2401.79    116.13 o 
  15   5   1      433.55      387.42     67.36 o 
 -14   6   1     1493.22     1460.89     92.25 o 
 -12   6   1     7408.32     7152.73    288.09 o 
 -10   6   1    20436.30    19480.90    493.17 o 
  -8   6   1    16366.49    15838.98    392.00 o 
  -6   6   1      922.20     1086.74     61.58 o 
  -4   6   1    49250.14    49564.29   1090.92 o 
  -2   6   1    44736.89    45072.81    863.17 o 
   0   6   1    17623.49    17651.51    316.38 o 
   2   6   1      478.63      842.57     31.06 o 
   4   6   1    17783.73    18152.50    444.05 o 
   6   6   1    39554.39    38236.25    744.47 o 
   8   6   1    18434.46    17417.63    419.85 o 
  10   6   1     3149.36     2835.00    114.13 o 
  12   6   1     1497.33     1592.09    134.46 o 
  14   6   1     5659.13     6388.64    243.59 o 
 -13   7   1     4890.28     4699.96    308.11 o 
 -11   7   1      334.00      398.61     61.65 o 
  -9   7   1    15171.38    14223.35    363.90 o 
  -7   7   1    49439.03    49096.81   1098.27 o 
  -5   7   1    50922.32    50512.51   1329.33 o 
  -3   7   1     7377.85     7895.68    187.41 o 
  -1   7   1     8605.40     8623.15    165.41 o 
   1   7   1    60125.82    64198.51    990.62 o 
   3   7   1    69131.07    67927.57   1757.78 o 
   5   7   1    24560.48    24074.19    724.57 o 
   7   7   1        4.48      109.32     96.65 o 
   9   7   1    14034.21    13282.83    395.26 o 
  11   7   1    21830.76    20569.04    590.76 o 
  13   7   1     8514.97     8049.73    284.83 o 
 -12   8   1      106.75       48.11     58.54 o 
 -10   8   1       16.75       28.97     45.10 o 
  -8   8   1      376.67      418.95    103.70 o 
  -6   8   1     2279.51     2052.68     88.92 o 
  -4   8   1     1473.07     1680.97     75.62 o 
  -2   8   1       94.83       90.44     24.68 o 
   0   8   1      931.03     1207.33     43.06 o 
   2   8   1       37.15       81.63     19.69 o 
   4   8   1     2152.34     1957.23    118.08 o 
   6   8   1       89.65      136.87     40.34 o 
   8   8   1        5.53       -9.70     38.29 o 
  10   8   1      167.75      231.19     57.43 o 
  12   8   1      367.36      379.38     73.57 o 
 -11   9   1      245.00      247.42     73.57 o 
  -9   9   1     7126.18     6704.12    246.49 o 
  -7   9   1    23444.21    20948.42    599.47 o 
  -5   9   1    27442.11    26983.26    625.79 o 
  -3   9   1     6504.30     6921.11    191.22 o 
  -1   9   1     6702.67     6604.26    143.27 o 
   1   9   1    36243.68    36626.11    634.02 o 
   3   9   1    36481.34    35948.49    821.64 o 
   5   9   1     8482.37     7912.57    397.09 o 
   7   9   1      237.30      376.13     56.53 o 
   9   9   1    11148.98    10542.59    335.58 o 
  11   9   1    13912.67    13289.42    415.68 o 
 -10  10   1     5033.80     5149.48    215.84 o 
  -8  10   1     2206.80     2306.47    168.08 o 
  -6  10   1      495.13      425.54     62.19 o 
  -4  10   1    12604.72    11925.54    771.07 o 
  -2  10   1    21101.73    21393.33    434.79 o 
   0  10   1    19318.81    20816.38    382.53 o 
   2  10   1      354.89      448.72     48.55 o 
   4  10   1      549.05      730.71     72.69 o 
   6  10   1    10864.76    10694.99    338.57 o 
   8  10   1     9330.36     8894.64    297.94 o 
  10  10   1     3153.25     2785.67    220.61 o 
  -9  11   1      126.91       98.65     60.45 o 
  -7  11   1     2362.04     2341.65    136.27 o 
  -5  11   1     1566.95     1294.64    100.85 o 
  -3  11   1     1952.05     1981.93    122.76 o 
  -1  11   1      119.56      164.32     62.29 o 
   1  11   1     3289.82     3497.70    121.13 o 
   3  11   1     3502.44     3264.26    153.40 o 
   5  11   1      235.63      163.98     57.45 o 
   7  11   1      191.89      244.10     67.23 o 
   9  11   1     2320.74     2427.37    143.33 o 
  -8  12   1     3468.86     3361.77    179.66 o 
  -6  12   1      388.18      232.10     75.08 o 
  -4  12   1     8607.02     8581.42    380.28 o 
  -2  12   1    18107.18    19112.12    576.94 o 
   0  12   1    10858.57    11251.35    307.71 o 
   2  12   1      280.52      164.24     63.62 o 
   4  12   1     3795.15     4116.34    184.76 o 
   6  12   1    13899.00    14097.83    542.06 o 
   8  12   1     8035.86     7110.47    443.31 o 
  -5  13   1      689.16      739.30    101.75 o 
  -3  13   1      163.31      209.23     78.88 o 
  -1  13   1      435.99      454.25     73.88 o 
   1  13   1     1218.62     1231.02    111.86 o 
   3  13   1     1761.71     2086.72    161.78 o 
   5  13   1     1264.39     1091.98    106.96 o 
 -16   0   2     2228.37     2214.47    260.53 o 
 -14   0   2    18619.13    17640.13    882.43 o 
 -12   0   2    41858.78    41432.04   1790.07 o 
 -10   0   2    18118.60    18274.64    844.61 o 
  -8   0   2     1920.68     1672.41     83.17 o 
  -6   0   2    60638.30    63622.79   1782.70 o 
  -4   0   2   186620.81   182876.44   5046.30 o 
   0   0   2    12359.99    14186.06    575.68 o 
   2   0   2   150713.70   153916.23   5924.87 o 
   4   0   2    21416.63    20161.35    802.59 o 
   6   0   2   141526.28   153659.92   5920.66 o 
   8   0   2    19876.66    20951.33    844.61 o 
  10   0   2     7945.45     7366.99    251.85 o 
  12   0   2    31459.70    32102.15    945.83 o 
  14   0   2    17957.59    19299.93    924.45 o 
  16   0   2     3614.92     4008.74    336.16 o 
 -15   1   2     1473.27     1687.02    180.69 o 
 -13   1   2       43.99      -91.39     60.93 o 
 -11   1   2     5347.24     5131.23    232.89 o 
  -9   1   2    16231.24    17137.04    435.98 o 
  -7   1   2     7555.42     8506.09    192.47 o 
  -5   1   2     6316.52     6298.43    154.66 o 
  -3   1   2    13594.41    12170.69    535.55 o 
  -1   1   2    33449.91    34113.54   1164.09 o 
   1   1   2    53432.91    58680.38   1325.21 o 
   3   1   2    45803.40    45861.77    983.68 o 
   5   1   2      567.35      372.14     77.74 o 
   7   1   2    17584.34    18067.83    431.34 o 
   9   1   2    11426.54    12094.27    304.56 o 
  11   1   2     5494.14     6041.47    156.84 o 
  13   1   2      409.74      523.75     57.44 o 
  15   1   2      377.95      282.57     84.64 o 
 -16   2   2     1017.83     1259.51    152.48 o 
 -14   2   2     5979.11     5828.84    605.09 o 
 -12   2   2    23737.46    23066.21    755.66 o 
 -10   2   2     9433.40     9259.00    264.03 o 
  -8   2   2     2314.49     1865.26     82.40 o 
  -6   2   2    56666.62    56840.14   1741.29 o 
  -4   2   2    96794.68    88656.74   3653.16 o 
  -2   2   2    94819.84    99922.25   3283.64 o 
   0   2   2     3812.04     4801.30    175.89 o 
   2   2   2    39101.31    43164.42    819.97 o 
   4   2   2    67230.05    61762.40   1168.75 o 
   6   2   2    79953.96    87128.65   1968.40 o 
   8   2   2     5238.83     5265.98    149.97 o 
  10   2   2     2926.33     2906.46    133.39 o 
  12   2   2    13813.13    14655.56    393.71 o 
  14   2   2     8994.95     9185.71    491.64 o 
  16   2   2     1821.59     1936.64    169.90 o 
 -15   3   2     7798.71     7611.63    349.99 o 
 -13   3   2        1.49      -26.03     56.63 o 
 -11   3   2    18490.77    18153.53    475.95 o 
  -9   3   2    72689.23    70825.11   1866.99 o 
  -7   3   2    73471.73    72629.49   2730.24 o 
  -5   3   2    19269.12    19740.53    514.18 o 
  -3   3   2     9510.29     7887.85    237.85 o 
  -1   3   2   112661.76   114836.07   1889.36 o 
   1   3   2   168195.78   166686.58   5206.79 o 
   3   3   2    95748.76    97613.76   2082.41 o 
   5   3   2      808.63      693.56     48.52 o 
   7   3   2    60123.93    60755.52   1388.37 o 
   9   3   2    51658.96    52525.62   1211.73 o 
  11   3   2    17224.94    18204.83    853.01 o 
  13   3   2     1527.90     1666.77    118.83 o 
  15   3   2     2384.81     2405.10    180.96 o 
 -14   4   2      163.90      213.60     85.48 o 
 -12   4   2      337.23      295.43     57.36 o 
 -10   4   2      286.91      263.73     53.72 o 
  -8   4   2     1717.20     1509.30     80.39 o 
  -6   4   2      997.23     1210.62     84.63 o 
  -4   4   2        9.12     1016.89    113.45 o 
  -2   4   2     2616.23     2846.89     70.31 o 
   0   4   2     2104.72     2680.85     58.76 o 
   2   4   2      153.33      346.32     29.62 o 
   4   4   2      293.08      471.09     27.97 o 
   6   4   2      121.09      272.61     54.59 o 
   8   4   2      410.60      551.04     36.10 o 
  10   4   2      153.65      225.99     39.29 o 
  12   4   2       37.07       74.20     54.60 o 
  14   4   2        0.62       87.00     53.85 o 
 -15   5   2     5011.10     5271.91    284.14 o 
 -13   5   2      281.80      204.30     64.17 o 
 -11   5   2    10940.59    10458.13    307.42 o 
  -9   5   2    40066.10    39476.43    950.95 o 
  -7   5   2    77156.33    77007.97   2181.93 o 
  -5   5   2    12873.54    13029.02    476.74 o 
  -3   5   2     6766.15     5610.22    127.51 o 
  -1   5   2   101393.76   103193.97   1704.14 o 
   1   5   2    89108.11    91439.89   1508.86 o 
   3   5   2    48721.08    48076.32   1102.53 o 
   5   5   2      360.62      378.29     53.37 o 
   7   5   2    34226.68    34726.85    681.10 o 
   9   5   2    32127.22    31131.66    716.59 o 
  11   5   2    12831.98    12314.18    322.56 o 
  13   5   2      740.68      912.20    153.37 o 
  15   5   2     2699.72     2956.93    174.62 o 
 -14   6   2     4454.02     4364.72    185.79 o 
 -12   6   2    10916.63    10921.36    327.28 o 
 -10   6   2     3986.14     4084.54    177.25 o 
  -8   6   2     2918.63     2433.63    104.47 o 
  -6   6   2    38949.85    37091.09    838.43 o 
  -4   6   2    62414.67    62629.22   1197.93 o 
  -2   6   2    24755.87    25240.65    436.01 o 
   0   6   2     3819.34     4825.79    115.59 o 
   2   6   2    14287.74    14581.34    273.16 o 
   4   6   2    60955.48    61367.79   1992.62 o 
   6   6   2    33910.88    33881.48    663.61 o 
   8   6   2     4336.73     4652.98    166.91 o 
  10   6   2      431.19      403.87     54.91 o 
  12   6   2     7188.23     6993.35    246.13 o 
  14   6   2     7027.19     7178.49    264.24 o 
 -13   7   2      374.52      416.93     63.12 o 
 -11   7   2     1837.75     1955.09     94.57 o 
  -9   7   2     3088.19     3066.48    168.14 o 
  -7   7   2    12123.12    11601.82    300.75 o 
  -5   7   2     5805.95     5364.05    185.43 o 
  -3   7   2     2393.40     2127.37     78.24 o 
  -1   7   2    17299.54    16965.29    303.90 o 
   1   7   2     9683.54    10004.17    175.14 o 
   3   7   2     3819.37     3455.54     99.60 o 
   5   7   2       12.77       53.31     27.30 o 
   7   7   2     6764.06     6712.63    258.42 o 
   9   7   2     2854.57     2692.01    123.07 o 
  11   7   2     1560.45     1410.37    105.05 o 
  13   7   2       60.81       95.72     59.56 o 
 -12   8   2    13360.85    13643.48    443.21 o 
 -10   8   2     6000.07     6192.85    270.61 o 
  -8   8   2       86.32       95.55     66.10 o 
  -6   8   2    28527.51    26100.06    611.28 o 
  -4   8   2    65688.02    64180.66   1416.09 o 
  -2   8   2    55535.25    56772.20    961.26 o 
   0   8   2      481.81      750.80     49.87 o 
   2   8   2    25701.10    26094.69    485.76 o 
   4   8   2    29520.21    28264.19   1977.57 o 
   6   8   2    28815.51    28290.84    771.14 o 
   8   8   2     7127.06     6485.51    222.55 o 
  10   8   2     2048.31     2324.30    121.71 o 
  12   8   2    11929.14    11968.65    453.82 o 
 -11   9   2      806.06      827.26    170.18 o 
  -9   9   2     3396.99     2991.10    148.27 o 
  -7   9   2     2489.67     2742.14    134.28 o 
  -5   9   2       30.59      103.81     39.33 o 
  -3   9   2     2800.69     2819.20    106.52 o 
  -1   9   2    10548.30    10926.67    215.18 o 
   1   9   2     5322.77     5708.01    138.41 o 
   3   9   2     4971.98     5348.50    170.07 o 
   5   9   2      537.33      504.04    109.25 o 
   7   9   2      168.61      185.40     47.36 o 
   9   9   2     4551.83     4150.54    310.95 o 
  11   9   2     2894.72     2834.53    144.78 o 
 -10  10   2     2658.94     2480.62    145.98 o 
  -8  10   2      237.73      174.97     69.33 o 
  -6  10   2     5009.47     4560.75    162.80 o 
  -4  10   2    15886.57    15519.30    455.32 o 
  -2  10   2    13951.43    13881.08    300.24 o 
   0  10   2      684.39      794.66     48.89 o 
   2  10   2     6163.24     6775.26    158.00 o 
   4  10   2     9811.61     9878.41    312.27 o 
   6  10   2     8943.62     8844.76    290.13 o 
   8  10   2      904.01      846.13     83.71 o 
  10  10   2     1713.69     1760.58    117.08 o 
  -9  11   2    10621.42     9324.51    333.71 o 
  -7  11   2     8323.67     8469.91    537.86 o 
  -5  11   2     2361.02     2506.83    139.01 o 
  -3  11   2     3305.33     3095.89    153.87 o 
  -1  11   2    18663.61    19045.23    401.50 o 
   1  11   2    18648.54    18703.51    576.55 o 
   3  11   2     9587.58     9597.07    313.43 o 
   5  11   2      373.72      369.84     84.04 o 
   7  11   2     5012.89     5421.62    212.83 o 
   9  11   2    11737.39    10247.58    348.77 o 
  -8  12   2       22.71       37.65     65.41 o 
  -6  12   2       18.11       14.45     65.92 o 
  -4  12   2       43.27       23.20     75.64 o 
  -2  12   2       28.86      -79.09     58.87 o 
   0  12   2      121.16      208.76     78.92 o 
   2  12   2        6.33       32.66     62.19 o 
   4  12   2       26.94      -49.19     54.60 o 
   6  12   2       40.73       41.92     60.45 o 
   8  12   2      594.97      624.96     85.82 o 
  -5  13   2     1412.51     1443.22    124.08 o 
  -3  13   2     1210.56      980.50    112.58 o 
  -1  13   2     5772.24     6398.66    632.41 o 
   1  13   2     9910.79     9639.46    458.02 o 
   3  13   2     3565.08     3306.56    176.62 o 
   5  13   2      230.60      321.35     81.44 o 
 -15   1   3       87.54       26.83     76.57 o 
 -13   1   3     7654.73     7476.63    329.65 o 
 -11   1   3    41404.75    39051.70   1197.33 o 
  -9   1   3    62395.72    64961.57   1517.83 o 
  -7   1   3     3879.24     4165.81    113.45 o 
  -5   1   3    14079.70    11335.28    251.73 o 
  -3   1   3   116704.95   111253.59   2511.92 o 
  -1   1   3   239252.81   222284.06   8565.85 o 
   1   1   3    97942.61   106400.20   1997.97 o 
   3   1   3     2756.48     2472.17     69.13 o 
   5   1   3    86930.30    89228.20   2448.34 o 
   7   1   3    82178.14    80281.83   2209.15 o 
   9   1   3    68139.34    76214.75   1739.50 o 
  11   1   3     1315.49     1815.10     84.69 o 
  13   1   3     3984.80     3798.46    147.80 o 
  15   1   3     8546.02     8898.72    371.41 o 
 -16   2   3     6379.36     6422.55    330.81 o 
 -14   2   3     7117.49     7129.56    489.54 o 
 -12   2   3     4967.79     4673.61    234.22 o 
 -10   2   3      788.63      804.28     65.17 o 
  -8   2   3    21923.83    21252.81    743.07 o 
  -6   2   3    85894.11    85885.89   1778.74 o 
  -4   2   3    22411.56    24729.53    576.90 o 
  -2   2   3     3779.44     4370.82    108.77 o 
   0   2   3    37657.60    36608.13    701.55 o 
   2   2   3    70128.49    69817.70   1320.23 o 
   4   2   3    62806.12    65890.72   1416.22 o 
   6   2   3    32625.55    33548.69    649.72 o 
   8   2   3     4083.73     3853.34    121.31 o 
  10   2   3    23959.17    24503.11    591.08 o 
  12   2   3    14842.20    15103.01    489.81 o 
  14   2   3     2792.04     3431.15    146.55 o 
  16   2   3       17.79       31.03     76.57 o 
 -15   3   3       58.22      172.04     98.94 o 
 -13   3   3      730.79      771.05    114.06 o 
 -11   3   3     2095.63     2097.90    125.53 o 
  -9   3   3    10677.22    11239.72    312.94 o 
  -7   3   3      117.35      153.12     36.89 o 
  -5   3   3      794.22      408.09     39.93 o 
  -3   3   3    10973.17    12225.28    261.59 o 
  -1   3   3    31557.06    29747.32    576.02 o 
   1   3   3     7668.29     7852.24    168.94 o 
   3   3   3    24819.20    25207.36    492.82 o 
   5   3   3    18380.13    20043.00    397.88 o 
   7   3   3     9264.20     9204.68    200.67 o 
   9   3   3     8977.64     9604.62    213.86 o 
  11   3   3       15.06      -21.79     38.09 o 
  13   3   3      672.56      692.77     81.56 o 
  15   3   3     1737.90     1888.46    137.21 o 
 -14   4   3    14307.97    14345.03    928.65 o 
 -12   4   3    11282.83    11192.10    331.03 o 
 -10   4   3      742.95      604.33     64.68 o 
  -8   4   3    47572.21    47182.45   1121.11 o 
  -6   4   3   124266.87   120001.06   2745.94 o 
  -4   4   3    79231.55    79154.62   1562.82 o 
  -2   4   3       68.11      223.13     22.44 o 
   0   4   3    18789.73    17225.00    300.62 o 
   2   4   3   199526.08   196838.09   5084.33 o 
   4   4   3   190300.39   183159.45   3896.60 o 
   6   4   3    19925.90    20228.58    405.97 o 
   8   4   3     4211.57     3965.29    106.00 o 
  10   4   3    20630.11    20236.26    484.17 o 
  12   4   3    23614.01    24000.44    673.38 o 
  14   4   3     6419.04     7315.21    261.27 o 
 -15   5   3        2.74       17.56     98.75 o 
 -13   5   3     2281.35     2009.81    127.47 o 
 -11   5   3     5438.38     5411.65    193.95 o 
  -9   5   3     4001.50     4295.11    159.00 o 
  -7   5   3      219.77      347.66     53.22 o 
  -5   5   3     5261.22     5264.31    163.05 o 
  -3   5   3     5587.19     5168.37    121.31 o 
  -1   5   3    23730.60    26693.20    459.81 o 
   1   5   3     7110.11     7864.98    150.72 o 
   3   5   3      190.65      400.14     31.21 o 
   5   5   3     5962.60     5579.98    134.73 o 
   7   5   3    10825.79    10430.01    257.08 o 
   9   5   3     3453.18     3456.20    135.81 o 
  11   5   3      406.68      411.72     54.43 o 
  13   5   3      260.83      181.12     57.88 o 
  15   5   3     1074.19     1102.63    165.98 o 
 -14   6   3     5961.81     6586.19    242.37 o 
 -12   6   3     3046.21     3084.76    149.41 o 
 -10   6   3      379.65      402.66     64.42 o 
  -8   6   3     9463.57     9091.43    266.83 o 
  -6   6   3    34659.00    32428.95    744.11 o 
  -4   6   3    34033.73    34848.20    785.95 o 
  -2   6   3      388.36      692.60     39.27 o 
   0   6   3    19139.47    17915.04    317.76 o 
   2   6   3    67323.38    66654.62   1121.66 o 
   4   6   3    40011.94    38444.07   1069.74 o 
   6   6   3     3903.51     3728.12    118.92 o 
   8   6   3     1157.08     1170.74     72.39 o 
  10   6   3    12092.74    11705.46    355.96 o 
  12   6   3     8218.62     8805.27    306.75 o 
  14   6   3     1877.72     2064.21    157.58 o 
 -13   7   3     6231.73     6247.38    207.43 o 
 -11   7   3    15479.50    14670.41    343.13 o 
  -9   7   3    23931.25    24128.41    511.11 o 
  -7   7   3     2547.12     2715.88    111.71 o 
  -5   7   3     6417.39     5603.94    196.69 o 
  -3   7   3    59888.85    56732.37   1151.76 o 
  -1   7   3    95790.23    98264.33   1630.65 o 
   1   7   3    29726.28    31478.58    623.70 o 
   3   7   3      724.69      787.57     45.49 o 
   5   7   3    24531.58    23475.35    547.62 o 
   7   7   3    25187.44    24495.65    670.64 o 
   9   7   3    17896.84    16637.18    480.36 o 
  11   7   3     1167.74     1300.97     93.28 o 
  13   7   3     1745.31     1809.55    224.81 o 
 -12   8   3       23.31      -15.44     49.40 o 
 -10   8   3      431.28      396.24     54.31 o 
  -8   8   3      175.07      211.54     49.90 o 
  -6   8   3       67.41      111.87     39.26 o 
  -4   8   3       46.12       91.58     34.46 o 
  -2   8   3      520.54      620.07     38.62 o 
   0   8   3      224.27      202.75     27.32 o 
   2   8   3        3.56       66.11     28.04 o 
   4   8   3       39.02       34.37     31.86 o 
   6   8   3      237.62      196.28     41.20 o 
   8   8   3       18.82       48.56     39.37 o 
  10   8   3      479.36      537.11     66.41 o 
  12   8   3      137.99      128.11     54.43 o 
 -11   9   3    10405.14    10614.99    272.75 o 
  -9   9   3    13710.44    13322.46    354.41 o 
  -7   9   3     3452.69     3424.41    135.26 o 
  -5   9   3     1833.92     1727.72    244.80 o 
  -3   9   3    31843.78    30846.73    711.10 o 
  -1   9   3    49391.75    48400.75    837.22 o 
   1   9   3    15025.21    15317.64    341.75 o 
   3   9   3      242.06      338.45     39.94 o 
   5   9   3    13811.94    14185.67    417.60 o 
   7   9   3    18904.61    17934.17    571.48 o 
   9   9   3    11231.03    10183.51    324.86 o 
  11   9   3      199.82      150.97     61.55 o 
 -10  10   3      516.26      327.79     81.77 o 
  -8  10   3     3909.80     4077.03    158.85 o 
  -6  10   3    14374.64    13883.96    378.45 o 
  -4  10   3     8833.11     9325.64    261.16 o 
  -2  10   3      252.94      303.00     42.36 o 
   0  10   3     7683.25     7884.53    174.65 o 
   2  10   3    12958.79    12786.90    295.32 o 
   4  10   3     6690.18     6511.37    226.71 o 
   6  10   3     5325.83     5077.83    194.42 o 
   8  10   3      723.84      773.47     79.57 o 
  10  10   3     3008.37     3219.23    158.40 o 
  -9  11   3     1335.34     1316.56    115.76 o 
  -7  11   3      444.50      553.08    102.95 o 
  -5  11   3      237.50      508.95     79.35 o 
  -3  11   3     1033.32      902.94     71.92 o 
  -1  11   3     3736.93     3739.53    151.07 o 
   1  11   3     1556.09     1540.75     80.45 o 
   3  11   3      302.51      380.51     66.61 o 
   5  11   3     1432.19     1561.52    105.00 o 
   7  11   3     2376.91     2305.26    130.21 o 
   9  11   3      469.20      497.18     74.55 o 
  -6  12   3    13853.36    14209.13    463.34 o 
  -4  12   3     6968.68     8346.51    309.84 o 
  -2  12   3      482.37      605.09    176.49 o 
   0  12   3     4522.36     4251.69    169.84 o 
   2  12   3    12718.30    12815.89    407.43 o 
   4  12   3    12136.41    12201.73    529.46 o 
   6  12   3     2748.77     2271.12    134.16 o 
  -3  13   3     1081.63     1037.90    218.51 o 
  -1  13   3     2059.64     1967.95    170.18 o 
   1  13   3      367.71      189.09     96.65 o 
   3  13   3       95.70      -34.39     67.45 o 
 -16   0   4     8159.83     7660.30    529.46 o 
 -14   0   4     7185.53     6954.36    466.43 o 
 -12   0   4      676.20     1100.93    176.49 o 
 -10   0   4    35760.62    33931.41   1491.72 o 
  -8   0   4   121139.60   121424.68   4170.52 o 
  -6   0   4   112356.61   118458.85   4008.74 o 
  -4   0   4      293.51      416.03     71.43 o 
  -2   0   4    61779.09    56639.73   1605.52 o 
   0   0   4   153884.59   151614.16   4196.18 o 
   2   0   4    62299.83    61014.38   1705.39 o 
   4   0   4    29820.87    35328.23    921.33 o 
   6   0   4     4406.27     3664.17    197.50 o 
   8   0   4   113564.05   113450.66   4407.93 o 
  10   0   4    62737.25    64643.81   2296.41 o 
  12   0   4    13612.86    15447.50    504.24 o 
  14   0   4       15.81       16.81     84.04 o 
  16   0   4     2824.91     3559.12    306.75 o 
 -15   1   4      514.29      377.82    123.96 o 
 -13   1   4     5378.10     4664.52    250.74 o 
 -11   1   4     5236.22     5104.62    248.09 o 
  -9   1   4     2704.19     2721.59    128.44 o 
  -7   1   4      458.67      519.00     43.46 o 
  -5   1   4    18114.35    17784.62    385.54 o 
  -3   1   4    33578.86    32136.04    756.59 o 
  -1   1   4      858.55     1380.27     61.95 o 
   1   1   4      150.13      159.59     16.38 o 
   3   1   4      145.65      318.26     32.75 o 
   5   1   4    23685.89    23078.83    513.80 o 
   7   1   4     6935.75     7687.65    252.56 o 
   9   1   4     1076.10     1308.21     83.04 o 
  11   1   4     1090.21     1152.97     59.16 o 
  13   1   4     2643.52     2900.94    130.36 o 
  15   1   4     1675.49     1742.43    147.06 o 
 -14   2   4     5050.83     5136.27    278.54 o 
 -12   2   4       69.05       29.41     67.23 o 
 -10   2   4    21513.43    21597.32    557.61 o 
  -8   2   4    43627.63    43817.19   1047.60 o 
  -6   2   4    44857.62    46567.59    942.82 o 
  -4   2   4    11307.21    11430.85    257.14 o 
  -2   2   4     2318.93     1386.92     97.72 o 
   0   2   4    61540.35    67391.81   1279.10 o 
   2   2   4    53771.38    52508.46    999.06 o 
   4   2   4     5144.23     5949.73    153.26 o 
   6   2   4    12122.48    11511.67    275.43 o 
   8   2   4    34704.45    36093.41    704.84 o 
  10   2   4    18065.52    19242.63    478.92 o 
  12   2   4     7918.38     8708.39    315.18 o 
  14   2   4      109.02       39.82     47.60 o 
 -15   3   4     3594.81     3396.97    232.10 o 
 -13   3   4    25350.98    22435.43    761.61 o 
 -11   3   4    19889.21    20003.39    602.58 o 
  -9   3   4     9088.61     9065.40    269.16 o 
  -7   3   4     7359.94     6866.98    244.43 o 
  -5   3   4    91611.21    89658.81   1774.29 o 
  -3   3   4   128705.02   126197.37   2479.39 o 
  -1   3   4    29811.17    32638.05    768.46 o 
   1   3   4     2709.63     2421.27     68.80 o 
   3   3   4    43486.91    40137.10    777.11 o 
   5   3   4   129776.02   129897.95   2200.97 o 
   7   3   4    44827.26    46145.17    892.01 o 
   9   3   4     3181.13     3814.39    106.47 o 
  11   3   4     5251.07     4849.41    153.37 o 
  13   3   4    14440.70    14673.10    442.06 o 
  15   3   4     9295.76    10391.54    325.87 o 
 -14   4   4      303.15      325.51    104.70 o 
 -12   4   4       43.85       49.53     57.32 o 
 -10   4   4       39.06        9.20     44.76 o 
  -8   4   4      499.93      581.83     58.64 o 
  -6   4   4       85.87      206.98     42.45 o 
  -4   4   4     2680.81     2617.53     79.02 o 
  -2   4   4     7770.01     8686.87    191.92 o 
   0   4   4      165.10      291.84     16.17 o 
   2   4   4      358.01      576.24     33.36 o 
   4   4   4     2800.84     3134.46     88.36 o 
   6   4   4     1814.45     2213.20     71.63 o 
   8   4   4       33.03      231.46    107.05 o 
  10   4   4      235.74      365.66     81.94 o 
  12   4   4       36.13      125.52     48.32 o 
  14   4   4      231.59      299.51    119.76 o 
 -13   5   4    18283.98    18251.08    506.56 o 
 -11   5   4    17793.41    17822.79    483.94 o 
  -9   5   4     6337.15     6704.03    219.45 o 
  -7   5   4     3132.01     2879.81    155.16 o 
  -5   5   4    61420.66    60299.43   1409.83 o 
  -3   5   4    94786.07    91896.06   1575.80 o 
  -1   5   4    46926.18    49793.24    840.50 o 
   1   5   4     2968.16     3600.70     86.19 o 
   3   5   4    60704.73    57200.32   1133.53 o 
   5   5   4    90347.08    87968.20   1896.46 o 
   7   5   4    25164.26    24841.62    567.16 o 
   9   5   4      473.17      528.29     84.04 o 
  11   5   4     3858.49     3665.95    277.33 o 
  13   5   4    14516.50    15170.98    458.71 o 
 -14   6   4      989.68      958.46    135.06 o 
 -12   6   4       56.99       72.75     95.39 o 
 -10   6   4    15303.22    14614.86    406.78 o 
  -8   6   4    20121.21    19860.49    514.87 o 
  -6   6   4    13158.92    14086.97    310.06 o 
  -4   6   4     1039.13     1314.69     58.43 o 
  -2   6   4     8749.10     8394.25    167.92 o 
   0   6   4    44245.22    44503.00    756.51 o 
   2   6   4    66829.86    69461.84   1336.77 o 
   4   6   4     6156.09     6192.29    153.93 o 
   6   6   4     1489.91     1490.92     77.06 o 
   8   6   4    10076.75     8958.01    302.55 o 
  10   6   4    11236.89    10566.21    327.85 o 
  12   6   4     5714.99     6159.61    226.13 o 
  14   6   4      113.61       78.81     59.56 o 
 -13   7   4     2419.60     2741.00    155.62 o 
 -11   7   4     3242.44     3454.24    131.74 o 
  -9   7   4     1596.21     1604.83     82.79 o 
  -7   7   4      668.35      916.14     59.10 o 
  -5   7   4     5770.18     5662.59    148.80 o 
  -3   7   4     9876.52     9286.40    245.48 o 
  -1   7   4     2084.69     2449.73     71.18 o 
   1   7   4       34.03      166.60     25.48 o 
   3   7   4     2458.54     2396.81     82.70 o 
   5   7   4     9586.56     9254.76    248.67 o 
   7   7   4     1577.64     1580.84    170.18 o 
   9   7   4      309.17      396.70     54.43 o 
  11   7   4      590.34      743.32     71.13 o 
  13   7   4     2826.72     2883.70    201.70 o 
 -12   8   4       93.07      165.57     56.13 o 
 -10   8   4    12909.40    12111.14    297.33 o 
  -8   8   4    26889.95    25842.30    545.75 o 
  -6   8   4    23178.41    23180.08    559.46 o 
  -4   8   4      711.15      891.72     66.57 o 
  -2   8   4    16436.61    16283.07    401.18 o 
   0   8   4    65677.06    66029.02   1113.42 o 
   2   8   4    49118.34    49611.08    975.47 o 
   4   8   4     5285.19     5205.04    242.96 o 
   6   8   4     1303.66     1419.65     77.07 o 
   8   8   4    23375.38    21892.20    618.02 o 
  10   8   4    18286.33    17403.37    510.33 o 
  12   8   4     5228.59     5009.19    200.41 o 
 -11   9   4     1314.81     1238.54    119.10 o 
  -9   9   4       47.62       -9.38     51.25 o 
  -7   9   4     1973.74     1869.79    137.70 o 
  -5   9   4     3287.16     3424.29    132.45 o 
  -3   9   4     8251.40     8154.95    230.84 o 
  -1   9   4     3235.51     3351.05    111.41 o 
   1   9   4       14.00      136.40     37.07 o 
   3   9   4     3563.33     3405.17    112.63 o 
   5   9   4     3737.99     3787.89    277.87 o 
   7   9   4     2526.48     2445.42    118.99 o 
   9   9   4     1785.62     1526.82    101.97 o 
  11   9   4      135.03       67.93     51.29 o 
 -10  10   4     2693.16     2759.86    142.13 o 
  -8  10   4     9128.51     9285.85    277.47 o 
  -6  10   4     7111.66     7168.40    303.13 o 
  -4  10   4      820.02     1011.60    113.64 o 
  -2  10   4     3808.77     3711.72    518.95 o 
   0  10   4    14100.75    13509.07    309.89 o 
   2  10   4     9503.01     9386.42    234.12 o 
   4  10   4     1640.41     1535.37     89.78 o 
   6  10   4     1483.85     1515.04    101.97 o 
   8  10   4     7012.01     7297.92    256.00 o 
  10  10   4     5126.08     4916.82    222.71 o 
  -9  11   4      778.53      859.87    108.75 o 
  -7  11   4     1972.98     1745.25    111.26 o 
  -5  11   4     9567.53    10348.50    573.58 o 
  -3  11   4    19912.01    20098.20    664.85 o 
  -1  11   4     5689.85     5743.91    201.92 o 
   1  11   4       27.04      109.83     61.26 o 
   3  11   4     8178.89     8476.00    471.56 o 
   5  11   4    14596.62    14516.75    443.28 o 
   7  11   4     7262.24     6623.49    243.20 o 
   9  11   4     1146.04      820.64     89.83 o 
  -6  12   4        1.58        4.20    147.07 o 
  -4  12   4       98.08      204.99    102.95 o 
  -2  12   4      138.84      263.66    142.87 o 
   0  12   4        1.77      -56.49     44.87 o 
   2  12   4      121.44      157.39     54.25 o 
   4  12   4       40.47       15.17     56.63 o 
   6  12   4      434.96      536.89     81.56 o 
  -3  13   4     8284.19     9677.28    617.70 o 
  -1  13   4     2527.55     3151.52    340.36 o 
   1  13   4       21.48        8.40     65.37 o 
   3  13   4     4319.34     4235.65    256.32 o 
 -15   1   5    10788.06     9829.64    429.28 o 
 -13   1   5    11990.33    11216.92    448.40 o 
 -11   1   5     5515.10     5157.76    255.32 o 
  -9   1   5     8703.68     8498.36    287.66 o 
  -7   1   5    79556.41    78952.28   1749.18 o 
  -5   1   5   120386.75   116023.95   2295.06 o 
  -3   1   5    89210.30    96163.95   1909.21 o 
  -1   1   5     4648.71     4968.04    160.97 o 
   1   1   5    58726.51    55060.98    946.29 o 
   3   1   5    84363.34    86464.13   1632.26 o 
   5   1   5    42645.51    43443.46    801.20 o 
   7   1   5     8780.47     9893.25    243.52 o 
   9   1   5    10215.10     9585.51    242.69 o 
  11   1   5    30880.96    31476.23    816.82 o 
  13   1   5    10529.30    11866.57   1014.79 o 
  15   1   5     2169.75     2285.68    172.26 o 
 -14   2   5      672.86      601.77    119.76 o 
 -12   2   5     5908.29     5276.97    266.97 o 
 -10   2   5    29541.70    28452.78   1099.57 o 
  -8   2   5    31948.04    32241.85   1098.30 o 
  -6   2   5     1473.71     1586.29     72.62 o 
  -4   2   5    53909.24    52133.95   1208.53 o 
  -2   2   5    93541.05    95311.59   1888.80 o 
   0   2   5    52092.57    50189.82    870.99 o 
   2   2   5    29609.05    32584.74    570.98 o 
   4   2   5      345.44      303.40     25.11 o 
   6   2   5    24038.59    22645.77    515.43 o 
   8   2   5    48201.18    48634.86   1069.51 o 
  10   2   5     5958.88     6406.08    159.75 o 
  12   2   5      124.70      253.73     45.65 o 
  14   2   5     2393.18     2517.19    135.81 o 
 -15   3   5     1711.29     1963.38    185.26 o 
 -13   3   5     1782.05     1800.91    210.10 o 
 -11   3   5     1428.56     1423.98    120.71 o 
  -9   3   5     2728.73     2702.20    130.69 o 
  -7   3   5    15548.25    15338.81    412.32 o 
  -5   3   5    13842.58    13626.88    306.82 o 
  -3   3   5    28351.80    29837.72    620.15 o 
  -1   3   5     8352.03     8151.83    194.74 o 
   1   3   5    21789.46    20061.02    407.61 o 
   3   3   5    24459.00    25735.37    512.44 o 
   5   3   5     5954.84     5941.29    161.08 o 
   7   3   5     1817.63     1843.21     64.91 o 
   9   3   5     1573.07     1483.21     71.08 o 
  11   3   5     5385.22     5444.76    162.86 o 
  13   3   5      705.61     1063.53     87.31 o 
  15   3   5      434.22      605.74     81.35 o 
 -14   4   5      259.78      114.18     93.83 o 
 -12   4   5    12748.42    12797.63    380.97 o 
 -10   4   5    46548.79    46133.61   1121.41 o 
  -8   4   5    19648.76    20684.94    537.55 o 
  -6   4   5     2084.84     2316.05    109.69 o 
  -4   4   5    24416.29    23572.90    498.23 o 
  -2   4   5   110312.08   108232.07   2139.26 o 
   0   4   5   119193.59   122064.14   2316.42 o 
   2   4   5    32844.63    35233.52    805.60 o 
   4   4   5    15268.77    15766.97    330.92 o 
   6   4   5    49964.24    47435.29   1047.09 o 
   8   4   5    38585.18    39988.23    890.89 o 
  10   4   5    10624.42    11488.72    291.24 o 
  12   4   5       12.01       60.93     50.42 o 
  14   4   5     5051.93     5679.90    221.36 o 
 -13   5   5     1851.65     2017.53    169.59 o 
 -11   5   5       13.85       95.64     73.05 o 
  -9   5   5      254.70      225.17     57.77 o 
  -7   5   5     9708.30     9797.36    288.60 o 
  -5   5   5    13356.55    13625.95    366.55 o 
  -3   5   5     4156.42     4607.94    106.92 o 
  -1   5   5      612.69      532.02     29.93 o 
   1   5   5    13723.33    13402.59    290.08 o 
   3   5   5    11834.31    11417.44    252.18 o 
   5   5   5    10497.11    10972.58    277.55 o 
   7   5   5     1352.94     1361.20     68.48 o 
   9   5   5      159.00      232.38     36.35 o 
  11   5   5     2482.36     2744.67    195.39 o 
  13   5   5     2721.38     2665.13    138.14 o 
 -12   6   5     3732.20     4075.29    184.20 o 
 -10   6   5    16306.81    16686.82    459.83 o 
  -8   6   5    10246.19    10570.58    312.47 o 
  -6   6   5      249.30      295.82     51.60 o 
  -4   6   5    10796.71    10508.90    240.63 o 
  -2   6   5    39303.74    38949.87    765.79 o 
   0   6   5    49097.70    47543.22    931.75 o 
   2   6   5    15204.58    15849.63    339.36 o 
   4   6   5     2842.61     3199.52     99.47 o 
   6   6   5    17802.17    16986.64    411.45 o 
   8   6   5    15461.63    14648.71    359.82 o 
  10   6   5     3092.41     3172.27    138.14 o 
  12   6   5      334.69      252.60     60.42 o 
 -13   7   5     8893.47     8939.28    388.87 o 
 -11   7   5     1338.97     1458.97    111.64 o 
  -9   7   5     2346.35     2006.36     94.71 o 
  -7   7   5    28823.78    28272.50    665.88 o 
  -5   7   5    32918.45    33092.52    770.71 o 
  -3   7   5    23165.03    23540.19    559.55 o 
  -1   7   5       35.88       95.95     28.96 o 
   1   7   5    34950.74    35257.90    707.85 o 
   3   7   5    47598.42    45483.19   1013.78 o 
   5   7   5    28706.10    28221.13    659.46 o 
   7   7   5     1196.37     1130.83     68.08 o 
   9   7   5     2639.02     2569.45    165.98 o 
  11   7   5    14857.36    14200.48    640.81 o 
  13   7   5     6600.22     6508.19    245.86 o 
 -12   8   5      554.93      415.12     95.83 o 
 -10   8   5       16.78       41.31     53.77 o 
  -8   8   5      454.25      508.84    112.01 o 
  -6   8   5      115.14      128.47     46.66 o 
  -4   8   5        8.28       58.57     36.01 o 
  -2   8   5      254.78      279.09     67.53 o 
   0   8   5      195.69      229.18     37.16 o 
   2   8   5      219.60      203.06     37.01 o 
   4   8   5        3.63       19.81     27.94 o 
   6   8   5        1.35       69.12     36.46 o 
   8   8   5        3.24       39.62     84.04 o 
  10   8   5      245.97      190.08     58.83 o 
  12   8   5      576.69      517.83    126.06 o 
 -11   9   5     1610.97     1698.15    120.46 o 
  -9   9   5     1188.43     1273.27     97.08 o 
  -7   9   5    14336.36    13761.82    452.66 o 
  -5   9   5    22133.12    22138.10   1176.57 o 
  -3   9   5    11646.26    11993.94    594.59 o 
  -1   9   5      206.48      362.44     90.38 o 
   1   9   5    15832.65    15814.67    357.33 o 
   3   9   5    25599.55    25519.88    569.18 o 
   5   9   5    13929.49    13220.25    499.02 o 
   7   9   5      379.78      335.22     56.73 o 
   9   9   5     3267.03     3413.48    229.01 o 
  11   9   5     8044.68     8194.87    285.29 o 
 -10  10   5     5332.98     5201.32    240.86 o 
  -8  10   5     4627.99     4864.82    185.49 o 
  -6  10   5       84.14       95.84     73.06 o 
  -4  10   5     5776.65     5832.76    269.16 o 
  -2  10   5     8585.45     9042.41    360.16 o 
   0  10   5    13746.39    13254.37    368.71 o 
   2  10   5     2323.57     2380.07     99.01 o 
   4  10   5      107.10      166.35     49.24 o 
   6  10   5     7369.43     6950.81    334.06 o 
   8  10   5     8055.11     7353.87    260.41 o 
  10  10   5     2135.93     2031.14    126.12 o 
  -7  11   5     1149.14     1315.24    136.99 o 
  -5  11   5     2580.56     2662.56    180.08 o 
  -3  11   5     1607.00     1848.59    152.17 o 
  -1  11   5       11.01       83.69     54.45 o 
   1  11   5     1773.78     2101.11    233.72 o 
   3  11   5     2606.45     2574.37    120.70 o 
   5  11   5      273.95      293.27     67.53 o 
   7  11   5       84.83      146.78     59.79 o 
  -6  12   5      369.68      516.78    110.93 o 
  -4  12   5     3754.81     4046.67    230.10 o 
  -2  12   5    10613.24    11281.18    462.22 o 
   0  12   5    10912.02    10511.07    612.51 o 
   2  12   5     2171.38     2396.94    132.23 o 
   4  12   5      815.24     1133.91    101.97 o 
   6  12   5     6927.39     6912.06    336.16 o 
  -1  13   5       14.08       49.87     82.68 o 
   1  13   5      674.80      699.49     99.50 o 
 -14   0   6     9260.84     9257.08    579.88 o 
 -12   0   6    26569.86    23203.62   1113.54 o 
 -10   0   6    28882.06    25640.80   1180.77 o 
  -8   0   6     5307.60     5046.64    331.96 o 
  -6   0   6    31689.83    33079.99   1953.95 o 
  -4   0   6   126050.45   127667.66   3576.36 o 
  -2   0   6    89707.73    84246.09   2380.98 o 
   0   0   6    51246.63    52212.18   1488.58 o 
   2   0   6    18364.23    17296.41    396.73 o 
   4   0   6    61546.51    58030.57   1506.94 o 
   6   0   6    90311.16    92650.58   2382.36 o 
   8   0   6    25224.01    26298.34    711.71 o 
  10   0   6      157.18      197.50     75.64 o 
  12   0   6     7405.02     7767.70    531.56 o 
  14   0   6    11019.39    11732.07    626.10 o 
 -15   1   6     1139.91      907.64    205.90 o 
 -13   1   6      305.26      287.59    100.89 o 
 -11   1   6      774.64      888.82    118.74 o 
  -9   1   6     3948.64     3787.61    206.49 o 
  -7   1   6    12586.27    12497.96    352.86 o 
  -5   1   6     7245.56     7310.37    193.25 o 
  -3   1   6     5456.82     5619.68    251.20 o 
  -1   1   6    23620.19    21879.34    571.33 o 
   1   1   6    17001.98    17937.42    329.81 o 
   3   1   6    10453.67    10327.39    198.55 o 
   5   1   6     1540.60     1863.99     78.83 o 
   7   1   6     5786.87     5521.72    155.08 o 
   9   1   6     4381.76     4239.83    132.34 o 
  11   1   6     5734.63     6247.24    239.17 o 
  13   1   6      513.42      724.30    168.08 o 
  15   1   6       12.13      -84.04    100.85 o 
 -14   2   6     4045.90     3835.02    243.43 o 
 -12   2   6    15050.88    13735.74    515.20 o 
 -10   2   6     8722.59     8626.23    844.61 o 
  -8   2   6      275.79      309.29     60.02 o 
  -6   2   6    10081.14    10594.13    307.75 o 
  -4   2   6    44527.09    44602.36    916.54 o 
  -2   2   6    60759.39    63024.41   1515.67 o 
   0   2   6    12081.63    13903.78    404.76 o 
   2   2   6    18437.22    18602.41    339.88 o 
   4   2   6    49941.91    46755.32    905.07 o 
   6   2   6    37549.35    38674.36    859.02 o 
   8   2   6    11017.91    10875.53    273.28 o 
  10   2   6      197.67      233.84     39.57 o 
  12   2   6     4551.31     4965.86    158.85 o 
  14   2   6     6920.63     7773.76    420.20 o 
 -13   3   6     1850.95     1469.61    208.00 o 
 -11   3   6     3508.61     3340.50    204.76 o 
  -9   3   6    20501.11    19912.15    532.38 o 
  -7   3   6    75011.79    75106.82   1764.78 o 
  -5   3   6    31223.48    32035.15    671.85 o 
  -3   3   6     3117.90     2862.94     98.40 o 
  -1   3   6    63319.95    60696.35   1219.76 o 
   1   3   6    99272.59    98411.82   1874.42 o 
   3   3   6    58149.71    58316.83   1123.35 o 
   5   3   6     6783.20     8049.05    247.13 o 
   7   3   6    13973.25    13778.68    336.18 o 
   9   3   6    22721.13    22406.46    522.11 o 
  11   3   6    22226.99    23400.24    549.71 o 
  13   3   6     2691.44     3283.04    153.44 o 
 -14   4   6       61.29     -114.52     87.62 o 
 -12   4   6       90.20      177.79    144.97 o 
 -10   4   6      131.20       64.81     60.55 o 
  -8   4   6       32.75      145.83     54.18 o 
  -6   4   6      240.46      292.28     55.03 o 
  -4   4   6      797.72      969.13     75.21 o 
  -2   4   6       46.72      318.65     82.49 o 
   0   4   6       29.78       86.96     24.90 o 
   2   4   6       28.23      160.35     63.27 o 
   4   4   6      357.90      559.25     79.56 o 
   6   4   6       28.97       73.54     29.32 o 
   8   4   6      124.58      134.95     34.38 o 
  10   4   6      143.42      214.93     40.64 o 
  12   4   6      144.89      200.15     54.37 o 
  14   4   6       34.10       60.53     63.03 o 
 -13   5   6     3041.17     2767.29    241.62 o 
 -11   5   6     1960.04     1886.48    124.71 o 
  -9   5   6    15994.88    15522.42    436.06 o 
  -7   5   6    49687.98    48943.64   1180.33 o 
  -5   5   6    12837.38    13098.38    363.98 o 
  -3   5   6      215.81      298.11     32.48 o 
  -1   5   6    32498.26    32965.41    798.71 o 
   1   5   6    68632.05    68801.11   1193.38 o 
   3   5   6    52801.84    51484.29   1005.82 o 
   5   5   6     3642.17     4015.88    133.02 o 
   7   5   6    10435.72    10146.34    264.94 o 
   9   5   6    21375.47    21453.70    508.74 o 
  11   5   6    15064.01    15272.61    454.57 o 
  13   5   6     2081.71     2434.46    132.26 o 
 -12   6   6     9831.21    10220.82    425.24 o 
 -10   6   6     6193.85     6306.28    230.85 o 
  -8   6   6      547.45      573.95     83.60 o 
  -6   6   6     3337.47     2760.61    167.86 o 
  -4   6   6    28295.31    27025.36    640.42 o 
  -2   6   6    36738.54    34907.06    842.88 o 
   0   6   6     6436.73     6706.50    170.97 o 
   2   6   6     5111.03     4742.29    162.63 o 
   4   6   6    26704.19    25501.00    526.92 o 
   6   6   6    15853.51    15261.67    380.58 o 
   8   6   6    10717.14    10159.83    308.18 o 
  10   6   6      162.36      175.87     49.47 o 
  12   6   6     1563.96     1687.38    109.97 o 
 -11   7   6       64.89       74.62     69.84 o 
  -9   7   6      894.85      997.94    109.43 o 
  -7   7   6     5097.74     5108.56    292.04 o 
  -5   7   6     1342.61     1700.84    136.58 o 
  -3   7   6     1281.51     1565.08    128.00 o 
  -1   7   6     3820.82     3745.42    137.68 o 
   1   7   6     6015.21     5921.42    188.02 o 
   3   7   6     7456.96     7348.70    186.47 o 
   5   7   6       50.75      106.24     35.41 o 
   7   7   6     5046.17     4873.25    159.50 o 
   9   7   6     2845.70     3016.53    136.23 o 
  11   7   6     1652.09     1987.82    118.12 o 
 -10   8   6    12495.79    12657.73    366.46 o 
  -8   8   6      412.41      534.72     73.36 o 
  -6   8   6     9022.87     9419.14    951.76 o 
  -4   8   6    30243.68    29867.98    935.95 o 
  -2   8   6    30939.40    31572.98    981.93 o 
   0   8   6    10261.58    10448.19    320.24 o 
   2   8   6     1992.59     2198.95     90.03 o 
   4   8   6    26794.62    25588.06    537.71 o 
   6   8   6    26441.37    24587.60    592.60 o 
   8   8   6    11474.35    10765.47    338.95 o 
  10   8   6       90.09      181.50     63.03 o 
  -9   9   6     4096.85     4117.99    344.57 o 
  -7   9   6     2109.01     2232.66    166.07 o 
  -5   9   6      383.44      381.48     88.85 o 
  -3   9   6       47.58       76.92    123.96 o 
  -1   9   6     3138.44     2833.73    256.15 o 
   1   9   6     2790.21     2942.01    108.39 o 
   3   9   6     5286.77     5293.74    174.44 o 
   5   9   6      641.32      614.51     75.51 o 
   7   9   6        3.72      -30.09     42.63 o 
   9   9   6     2023.28     1724.31    110.93 o 
  -8  10   6      761.60      803.90    119.65 o 
  -6  10   6     1423.63     1783.27    250.02 o 
  -4  10   6     8567.77     8570.59    451.72 o 
  -2  10   6     8336.68     8923.11    366.68 o 
   0  10   6     1924.46     2020.77    115.69 o 
   2  10   6     1881.64     2157.44    199.54 o 
   4  10   6     7749.46     7890.07    214.10 o 
   6  10   6     8209.72     8031.88    327.76 o 
   8  10   6     1516.56     1571.11    110.01 o 
  -7  11   6     9786.96    10965.87    443.60 o 
  -5  11   6     4540.53     4839.84    263.83 o 
  -3  11   6      101.76      220.21     92.44 o 
  -1  11   6     8387.50     8955.04    378.69 o 
   1  11   6    11567.50    11864.97    531.24 o 
   3  11   6    10571.95    10592.15    401.51 o 
   5  11   6      806.37      891.65     90.82 o 
   7  11   6     1302.52     1495.70    110.01 o 
  -4  12   6       24.18      -46.22     80.05 o 
  -2  12   6       32.70        2.46     78.88 o 
   0  12   6       21.36       12.38     58.23 o 
   2  12   6      405.83      434.88     74.20 o 
   4  12   6        0.65     -144.97     96.65 o 
 -13   1   7     1242.21     1140.81    144.08 o 
 -11   1   7    22943.57    21461.41    773.17 o 
  -9   1   7    43184.60    40309.20   1236.04 o 
  -7   1   7    22286.26    21795.75    567.37 o 
  -5   1   7       51.93      177.30     38.66 o 
  -3   1   7    42065.15    44595.75    922.57 o 
  -1   1   7   125148.73   115617.68   3416.48 o 
   1   1   7    53013.77    49984.22   1014.73 o 
   3   1   7     7624.97     8145.17    166.45 o 
   5   1   7    16309.29    16240.89    385.26 o 
   7   1   7    39511.59    37709.86   1102.35 o 
   9   1   7    30183.84    29620.21    885.44 o 
  11   1   7     2735.50     3271.25    167.86 o 
  13   1   7      400.74      435.05     78.36 o 
 -14   2   7     6628.76     6037.82    575.68 o 
 -12   2   7     5616.40     4981.82    584.08 o 
 -10   2   7      508.10      605.15    170.18 o 
  -8   2   7     6737.34     6780.52    307.40 o 
  -6   2   7    29411.66    29934.08    749.41 o 
  -4   2   7    38054.42    39469.62   1031.07 o 
  -2   2   7    11063.52    10921.33    264.93 o 
   0   2   7     2185.47     1918.96    110.99 o 
   2   2   7    31376.13    29288.98    525.36 o 
   4   2   7    41849.96    40725.54    798.32 o 
   6   2   7     6816.31     6953.72    256.37 o 
   8   2   7       11.68       17.88     29.53 o 
  10   2   7     6828.24     6491.53    256.90 o 
  12   2   7     5228.97     5690.25    239.17 o 
  14   2   7     5095.96     5824.02    348.77 o 
 -13   3   7        4.33      -96.65     83.20 o 
 -11   3   7     2467.10     2407.19    254.22 o 
  -9   3   7     9618.41     9420.08    299.01 o 
  -7   3   7     1444.04     1651.98    104.26 o 
  -5   3   7       57.37      303.99     57.31 o 
  -3   3   7     3917.65     4257.68    155.56 o 
  -1   3   7     7840.87     7533.32    490.06 o 
   1   3   7     7155.86     6936.59    190.42 o 
   3   3   7        6.41      129.07     33.96 o 
   5   3   7      375.02      556.63    138.13 o 
   7   3   7     5129.62     5359.87    159.72 o 
   9   3   7     4217.08     4178.60    121.68 o 
  11   3   7       11.51       -6.30     34.59 o 
  13   3   7      373.66      428.61    113.45 o 
 -12   4   7    10912.57    10828.64    609.29 o 
 -10   4   7      248.81      126.16     64.48 o 
  -8   4   7    14400.02    14825.55    420.18 o 
  -6   4   7    39432.82    39150.90    960.49 o 
  -4   4   7   102352.32   102953.30   2390.85 o 
  -2   4   7    15718.14    16041.87    435.15 o 
   0   4   7     8949.21     8477.05    292.54 o 
   2   4   7    55900.34    54504.70   1208.01 o 
   4   4   7    58969.60    58343.92   1136.05 o 
   6   4   7    19288.56    19522.73    466.65 o 
   8   4   7      130.11      164.13     37.54 o 
  10   4   7    10360.95    10391.36    276.30 o 
  12   4   7    13990.17    14938.50    450.82 o 
 -13   5   7      700.02      716.23    130.74 o 
 -11   5   7     2697.70     2440.04    145.52 o 
  -9   5   7     3024.63     2638.79    142.77 o 
  -7   5   7     4827.10     4662.67    284.87 o 
  -5   5   7      674.07      640.36    119.76 o 
  -3   5   7     1757.53     1553.94    127.66 o 
  -1   5   7    12438.19    12793.49    353.87 o 
   1   5   7     5160.76     5128.95    142.98 o 
   3   5   7       36.37       73.23     31.45 o 
   5   5   7     1520.56     1374.91     73.63 o 
   7   5   7     4338.97     4183.39    141.74 o 
   9   5   7     3521.05     3450.95    126.28 o 
  11   5   7     1930.53     1800.40    189.09 o 
  13   5   7        1.71       73.96     71.43 o 
 -12   6   7     5712.03     6055.52    243.31 o 
 -10   6   7     1547.29     1587.95    201.95 o 
  -8   6   7     4917.73     5267.73    340.36 o 
  -6   6   7    14872.91    15690.45    768.97 o 
  -4   6   7    27212.51    27560.23   1355.16 o 
  -2   6   7     2817.87     3015.75    360.21 o 
   0   6   7      300.14      316.36     44.02 o 
   2   6   7    13620.34    13502.84    306.63 o 
   4   6   7    18488.38    19100.31    412.25 o 
   6   6   7     6552.09     6655.64    200.12 o 
   8   6   7      459.86      470.66     53.16 o 
  10   6   7     6447.70     6246.08    224.04 o 
  12   6   7     4780.44     5291.04    355.07 o 
 -11   7   7    11521.73    10831.26    630.30 o 
  -9   7   7    20094.52    19964.46    683.32 o 
  -7   7   7     7654.65     7893.52    338.69 o 
  -5   7   7     1136.60     1179.21    123.28 o 
  -3   7   7    14394.42    14470.19    512.49 o 
  -1   7   7    35375.52    35726.41    873.84 o 
   1   7   7    23583.60    23424.97    755.11 o 
   3   7   7     1425.18     1546.31    135.25 o 
   5   7   7     4261.11     3977.47    126.83 o 
   7   7   7    22387.28    21136.26    517.75 o 
   9   7   7    13481.65    13414.74    409.53 o 
  11   7   7     3647.23     3566.31    163.88 o 
 -10   8   7      495.32      487.67    118.41 o 
  -8   8   7      127.07      130.05     87.31 o 
  -6   8   7       34.98      100.54    149.17 o 
  -4   8   7        3.01      -51.26     58.54 o 
  -2   8   7        0.57       40.26     61.38 o 
   0   8   7       14.78       46.19     36.04 o 
   2   8   7      268.15      190.93     42.19 o 
   4   8   7       15.38      -46.44     30.96 o 
   6   8   7      687.67      576.69     61.57 o 
   8   8   7      483.80      614.17     69.93 o 
  10   8   7      330.56      332.07     65.62 o 
  -9   9   7    13200.10    13358.26    731.15 o 
  -7   9   7     7123.48     7901.08    588.28 o 
  -5   9   7       19.72       28.97     69.40 o 
  -3   9   7     9571.82    10051.34    402.40 o 
  -1   9   7    21507.13    21604.97    726.11 o 
   1   9   7    12904.45    13460.31    590.74 o 
   3   9   7     1022.97     1113.61     72.11 o 
   5   9   7     4770.01     4814.06    172.17 o 
   7   9   7    13510.09    13147.59    408.41 o 
   9   9   7     7546.91     7090.03    256.45 o 
  -8  10   7     2917.09     2697.34    202.05 o 
  -6  10   7     8737.21     8932.85    387.33 o 
  -4  10   7     4981.29     5395.96    275.90 o 
  -2  10   7      779.35      860.17    117.08 o 
   0  10   7       94.21      123.21     56.53 o 
   2  10   7     7720.17     7878.50    236.98 o 
   4  10   7     7806.80     7574.32    221.98 o 
   6  10   7     5238.13     4832.49    231.11 o 
   8  10   7       15.15      -53.95     67.23 o 
  -5  11   7      206.96      370.18    108.18 o 
  -3  11   7      383.94      371.18    117.66 o 
  -1  11   7     2391.35     2542.12    188.75 o 
   1  11   7      718.25     1018.57     97.80 o 
   3  11   7       25.61       10.88     48.82 o 
   5  11   7     1057.39      938.06     92.87 o 
  -2  12   7     2153.10     2211.89    183.75 o 
   0  12   7     1058.07     1106.61    144.25 o 
   2  12   7     6885.51     7161.77    397.80 o 
 -12   0   8      117.12      -12.61    113.45 o 
 -10   0   8     6592.57     6151.78    411.80 o 
  -8   0   8    46568.57    45092.00   1924.53 o 
  -6   0   8    37357.48    37827.40   1127.36 o 
  -4   0   8     7809.96     7868.88    301.49 o 
  -2   0   8     4095.27     3820.96    182.72 o 
   0   0   8    79822.48    71527.63   2041.21 o 
   2   0   8   141602.94   129536.04   3627.71 o 
   4   0   8    23130.43    21600.98    665.07 o 
   6   0   8       41.59      126.06     75.64 o 
   8   0   8    15158.43    14845.78    697.54 o 
  10   0   8    19700.42    19615.08    890.83 o 
  12   0   8    10265.23    10252.96    533.66 o 
 -13   1   8     2530.71     2206.11    189.88 o 
 -11   1   8     3518.43     3620.76    222.85 o 
  -9   1   8     1685.70     1574.17    137.95 o 
  -7   1   8       36.45       89.47     55.00 o 
  -5   1   8     3600.96     4285.91    141.69 o 
  -3   1   8    13298.35    13590.39    384.84 o 
  -1   1   8    13067.21    12149.37    433.05 o 
   1   1   8     4649.60     4420.71    134.65 o 
   3   1   8     1312.60     1230.76     64.76 o 
   5   1   8     9883.28     9452.04    346.07 o 
   7   1   8     5172.69     4963.66    275.23 o 
   9   1   8      452.12      610.34     83.20 o 
  11   1   8       21.49      -45.56     56.22 o 
  13   1   8      958.04     1066.09    197.50 o 
 -12   2   8      173.56      232.43    103.87 o 
 -10   2   8     2921.83     2896.40    428.61 o 
  -8   2   8    18711.16    19312.69    768.54 o 
  -6   2   8    27644.26    28017.00    709.01 o 
  -4   2   8     7485.19     7518.19    205.54 o 
  -2   2   8     4272.57     3664.35    127.06 o 
   0   2   8    47347.63    44664.98   1305.36 o 
   2   2   8    40951.82    38389.36    766.30 o 
   4   2   8    14401.03    13988.74    305.57 o 
   6   2   8     1221.84     1474.16    191.19 o 
   8   2   8     4142.99     4107.87    198.48 o 
  10   2   8    10627.05    10398.37    377.35 o 
  12   2   8     4845.54     4777.36    224.32 o 
 -13   3   8    10429.37     9865.66    464.32 o 
 -11   3   8    17303.49    15493.12    563.01 o 
  -9   3   8    10032.60     9198.56    409.96 o 
  -7   3   8      260.06      402.33     68.35 o 
  -5   3   8    31295.28    33813.47    840.82 o 
  -3   3   8    49878.56    52561.15   1752.83 o 
  -1   3   8    52808.85    51256.20   1220.63 o 
   1   3   8     5845.82     5974.56    202.35 o 
   3   3   8    12282.53    12087.06    274.34 o 
   5   3   8    42245.35    40904.54    810.38 o 
   7   3   8    27838.62    27182.84    757.65 o 
   9   3   8     3910.98     4035.23    197.57 o 
  11   3   8      119.32      144.24     63.42 o 
  13   3   8     5559.08     6050.93    373.98 o 
 -12   4   8      251.14      334.36    114.37 o 
 -10   4   8      257.73      229.24     74.35 o 
  -8   4   8      113.56       85.76     58.90 o 
  -6   4   8      535.95      530.91     72.46 o 
  -4   4   8      947.86     1270.40    184.89 o 
  -2   4   8        0.09      120.62     45.65 o 
   0   4   8      860.13     1073.64     82.40 o 
   2   4   8      552.16      549.21     47.15 o 
   4   4   8      173.97      335.63     40.47 o 
   6   4   8      178.16      318.72     46.90 o 
   8   4   8        2.76       39.44     39.42 o 
  10   4   8       14.98       77.38     71.43 o 
  12   4   8       11.60      -37.82     79.84 o 
 -11   5   8    15518.83    15150.95    524.31 o 
  -9   5   8     8638.54     9025.52    378.18 o 
  -7   5   8      127.18      190.84     78.36 o 
  -5   5   8    33641.50    34158.47   1057.66 o 
  -3   5   8    34702.80    35150.19   1085.93 o 
  -1   5   8    39468.26    39755.14   1084.45 o 
   1   5   8     1121.21     1084.40     70.96 o 
   3   5   8     6540.94     6820.76    180.80 o 
   5   5   8    29806.46    28891.16    598.05 o 
   7   5   8    20834.67    20906.74    506.39 o 
   9   5   8     3324.03     3672.28    136.23 o 
  11   5   8      633.01      621.90    126.06 o 
 -10   6   8     3716.53     3887.29    357.17 o 
  -8   6   8    11205.16    10576.77    418.82 o 
  -6   6   8    16310.89    15297.41   1000.08 o 
  -4   6   8    10297.77    10353.70    404.09 o 
  -2   6   8     3954.57     4019.97    218.25 o 
   0   6   8    14695.68    14609.51    408.60 o 
   2   6   8    16087.18    15602.35    351.44 o 
   4   6   8     7417.96     7358.50    193.83 o 
   6   6   8      402.14      349.32     52.29 o 
   8   6   8     2119.11     2169.20    104.89 o 
  10   6   8     8307.90     8322.16    282.70 o 
  -9   7   8     1975.39     1976.49    172.26 o 
  -7   7   8      220.49      219.91     93.56 o 
  -5   7   8     3170.74     3250.76    199.01 o 
  -3   7   8     4459.36     5149.69    255.53 o 
  -1   7   8     4878.53     5163.15    255.32 o 
   1   7   8      565.65      697.87     60.34 o 
   3   7   8      548.50      635.12     56.73 o 
   5   7   8     4455.43     4622.16    143.68 o 
   7   7   8     1782.81     1947.78    101.63 o 
   9   7   8       40.37       84.04     50.42 o 
  -8   8   8    16801.19    17882.67    635.86 o 
  -6   8   8    19462.42    18901.41    659.55 o 
  -4   8   8     3394.10     3061.93    197.44 o 
  -2   8   8     2168.51     2313.06    169.90 o 
   0   8   8    18162.21    17970.11    991.88 o 
   2   8   8    25965.01    25092.76    604.43 o 
   4   8   8     9433.70     8752.34    283.24 o 
   6   8   8        3.76        2.53     45.71 o 
   8   8   8     5115.57     5401.70    209.92 o 
  -7   9   8      184.26      200.80    136.57 o 
  -5   9   8     2046.95     2150.74    365.58 o 
  -3   9   8     3441.50     3041.83    205.02 o 
  -1   9   8     2050.72     2447.45    199.60 o 
   1   9   8       77.39      103.85     52.34 o 
   3   9   8       13.93        1.83     42.93 o 
   5   9   8     2340.50     2204.71    117.30 o 
   7   9   8     1718.33     1504.34    107.87 o 
  -6  10   8     5665.14     5634.75    298.60 o 
  -4  10   8     1946.70     2192.53    183.93 o 
  -2  10   8      378.74      471.07    105.00 o 
   0  10   8     5701.39     6708.47    636.61 o 
   2  10   8     8686.17     9276.72    597.55 o 
   4  10   8     1770.94     1947.38    103.13 o 
   6  10   8       30.20       67.54     59.56 o 
  -3  11   8    10122.86    10066.38    435.10 o 
  -1  11   8     5443.09     5763.17    462.22 o 
   1  11   8      708.26      720.37     89.34 o 
   3  11   8     1248.54     1448.68    111.68 o 
 -11   1   9     9140.49     8263.63    359.53 o 
  -9   1   9      605.81      592.12    140.77 o 
  -7   1   9    10943.56    12358.52    359.04 o 
  -5   1   9    35027.43    37551.45    796.08 o 
  -3   1   9    27688.84    27738.60    606.55 o 
  -1   1   9     3284.49     2475.66    252.31 o 
   1   1   9    13005.69    11801.92    287.94 o 
   3   1   9    52104.29    48740.91   1166.87 o 
   5   1   9    41029.16    38430.94   1154.32 o 
   7   1   9     4533.22     4284.25    212.31 o 
   9   1   9      679.62      509.66     86.01 o 
  11   1   9     6939.66     6840.09    292.66 o 
 -12   2   9     2277.24     2442.18    300.45 o 
 -10   2   9    14982.70    14551.96    525.82 o 
  -8   2   9    13358.14    12904.61    419.90 o 
  -6   2   9     2588.44     2733.66    135.69 o 
  -4   2   9     2050.98     2512.14    117.86 o 
  -2   2   9    16738.47    16536.14    388.15 o 
   0   2   9    36594.41    34504.30    853.75 o 
   2   2   9    23015.30    21557.53    563.30 o 
   4   2   9      150.60      171.31     50.20 o 
   6   2   9    11046.15    10637.77    397.62 o 
   8   2   9    13007.89    12575.50    452.94 o 
  10   2   9     7026.67     6767.94    342.47 o 
  12   2   9      656.69      659.11    147.07 o 
 -11   3   9     1773.57     1622.48    155.97 o 
  -9   3   9      100.17      131.37     64.83 o 
  -7   3   9     2044.00     2412.78    133.51 o 
  -5   3   9     6700.11     6870.07    291.19 o 
  -3   3   9     6562.44     6629.96    228.75 o 
  -1   3   9      408.52      506.75     66.22 o 
   1   3   9     3573.29     3708.20    157.99 o 
   3   3   9     9423.12     9530.66    232.49 o 
   5   3   9     4334.60     4370.94    174.10 o 
   7   3   9     1881.88     2204.48    157.95 o 
   9   3   9      322.65      467.00     88.85 o 
  11   3   9     1772.07     1938.18    258.42 o 
 -12   4   9     2877.35     2921.66    212.06 o 
 -10   4   9    17159.37    17177.61   1145.05 o 
  -8   4   9    25974.70    25998.69    839.19 o 
  -6   4   9    12204.86    12373.35    514.75 o 
  -4   4   9     2394.20     2478.53    172.26 o 
  -2   4   9    53104.64    53901.75   1311.86 o 
   0   4   9    27418.43    26664.31    684.98 o 
   2   4   9    18454.07    18041.72    446.92 o 
   4   4   9       87.24       94.68     35.64 o 
   6   4   9    11261.04    11761.34    682.83 o 
   8   4   9    23557.16    23196.56    751.29 o 
  10   4   9    10957.42    10785.90    424.40 o 
 -11   5   9      299.59      180.69    155.48 o 
  -9   5   9      543.52      559.69    113.45 o 
  -7   5   9     4495.45     4777.85    248.09 o 
  -5   5   9     6749.91     6388.82    289.41 o 
  -3   5   9     2063.29     1900.98    151.45 o 
  -1   5   9     2857.79     2561.16    134.49 o 
   1   5   9     2688.68     2679.98    134.93 o 
   3   5   9     4358.62     4204.04    135.69 o 
   5   5   9     5499.82     4953.25    150.10 o 
   7   5   9     1528.22     1297.92     82.86 o 
   9   5   9       10.12      136.92    119.76 o 
  11   5   9      478.63      689.13    142.87 o 
 -10   6   9     5788.29     5934.81    297.08 o 
  -8   6   9    10710.28    11222.31    442.69 o 
  -6   6   9     3840.26     4038.81    262.63 o 
  -4   6   9      992.14     1209.49    245.82 o 
  -2   6   9    19078.29    19700.63    678.63 o 
   0   6   9     9789.65    10592.81    669.41 o 
   2   6   9     7921.63     8111.64    218.41 o 
   4   6   9      186.22      308.63     48.03 o 
   6   6   9     5540.71     5698.53    189.50 o 
   8   6   9     9396.98     9438.76    272.39 o 
  10   6   9     3329.59     3214.55    256.32 o 
  -9   7   9       98.39       -6.30     83.20 o 
  -7   7   9     9874.13     9588.92    399.63 o 
  -5   7   9    21754.21    20786.07    713.03 o 
  -3   7   9    18401.57    18157.71    638.64 o 
  -1   7   9     1877.75     1755.25    154.51 o 
   1   7   9     7102.29     7181.38    362.69 o 
   3   7   9    17032.15    17452.83    568.91 o 
   5   7   9    16297.07    15189.12    356.73 o 
   7   7   9     4033.25     4015.87    196.41 o 
   9   7   9      216.62      197.06     55.88 o 
  -8   8   9        9.26       -9.49     80.06 o 
  -6   8   9      157.46      256.02    100.89 o 
  -4   8   9       98.40      159.82     84.79 o 
  -2   8   9      150.41       89.57    151.27 o 
   0   8   9        6.35       -9.54     73.06 o 
   2   8   9       12.57       69.45     45.35 o 
   4   8   9      329.70      327.61     57.43 o 
   6   8   9      422.16      450.78     65.14 o 
   8   8   9        2.56      -15.97     50.67 o 
  -7   9   9     3887.02     4274.36    266.83 o 
  -5   9   9    11845.74    11812.86    476.83 o 
  -3   9   9     9962.69    10723.81    445.57 o 
  -1   9   9      744.65      877.10    130.33 o 
   1   9   9     3692.86     3871.62    170.94 o 
   3   9   9    11083.15    11573.48    375.14 o 
   5   9   9     9634.91     9855.77    287.83 o 
   7   9   9     1314.09     1288.06     98.41 o 
  -4  10   9      645.83      729.91    191.19 o 
  -2  10   9     5049.33     5353.39    411.80 o 
   0  10   9     7923.62     8778.87    434.91 o 
   2  10   9     3408.36     3716.02    170.34 o 
   4  10   9       20.72       29.06     50.64 o 
 -10   0  10    21247.45    19266.32    928.65 o 
  -8   0  10     6824.41     5836.62    373.98 o 
  -6   0  10     7693.32     8664.59    474.83 o 
  -4   0  10    19383.54    22478.75    720.50 o 
  -2   0  10    50829.46    49704.45   1516.93 o 
   0   0  10    35607.08    29761.97   2872.09 o 
   2   0  10      185.51        5.04     58.83 o 
   4   0  10    15903.65    15606.35    773.17 o 
   6   0  10    26467.90    25422.29   1155.56 o 
   8   0  10    16697.83    16921.58    827.80 o 
  10   0  10     1072.01      949.66    172.28 o 
 -11   1  10      159.36      109.25    100.85 o 
  -9   1  10     2046.10     2169.70    163.34 o 
  -7   1  10     4694.12     4602.38    225.58 o 
  -5   1  10     2303.39     2454.72    221.04 o 
  -3   1  10      427.12      368.13     59.74 o 
  -1   1  10     1027.41     1068.43    111.60 o 
   1   1  10     5762.60     5388.08    204.02 o 
   3   1  10     5567.17     4795.82    186.90 o 
   5   1  10     1105.51     1151.49    121.39 o 
   7   1  10      597.55      653.82    174.38 o 
   9   1  10     1342.93     1085.30    147.07 o 
  11   1  10     1567.67     1669.09    205.90 o 
 -10   2  10     9420.02     9133.37    372.82 o 
  -8   2  10     4597.87     3792.34    271.03 o 
  -6   2  10     1647.05     2233.63    126.40 o 
  -4   2  10    13742.11    14810.06    419.32 o 
  -2   2  10    23560.95    23480.65    618.38 o 
   0   2  10     7617.90     6871.62    243.83 o 
   2   2  10       52.07      170.60     75.67 o 
   4   2  10     4556.89     4538.51    182.59 o 
   6   2  10    14948.09    14058.43    509.26 o 
   8   2  10     7570.95     6961.91    310.40 o 
  10   2  10      190.01       96.65     80.22 o 
 -11   3  10      461.08      609.88    114.37 o 
  -9   3  10    10123.87    10636.83    409.75 o 
  -7   3  10    29127.53    31001.84    972.93 o 
  -5   3  10    19308.85    20401.18    680.25 o 
  -3   3  10     2499.70     2111.11    123.74 o 
  -1   3  10     4764.41     5135.39    201.74 o 
   1   3  10    36546.85    35376.45   1075.50 o 
   3   3  10    25259.29    23654.64    627.90 o 
   5   3  10     7591.50     6711.40    240.64 o 
   7   3  10      984.20     1111.20    134.47 o 
   9   3  10     7119.61     7036.37    314.58 o 
  11   3  10     8062.91     7645.25    325.39 o 
 -10   4  10        1.45      159.68    142.87 o 
  -8   4  10      187.83      255.46     93.56 o 
  -6   4  10      233.95      364.58    101.02 o 
  -4   4  10       52.62       30.65     75.38 o 
  -2   4  10       10.85        0.78     47.41 o 
   0   4  10        2.33      125.19     58.54 o 
   2   4  10      753.54      606.68     80.59 o 
   4   4  10      220.79      227.62     65.75 o 
   6   4  10       30.33      -55.17     65.29 o 
   8   4  10       86.72      101.41     77.08 o 
  10   4  10      112.15       66.26     74.55 o 
  -9   5  10     5799.94     6444.32    304.46 o 
  -7   5  10    20432.56    20673.10    701.05 o 
  -5   5  10    21783.15    21570.19    726.37 o 
  -3   5  10     2910.96     2750.88    325.66 o 
  -1   5  10     4244.38     4424.05    186.95 o 
   1   5  10    31696.20    33913.77   1046.69 o 
   3   5  10    14525.44    14774.89    349.91 o 
   5   5  10     5531.22     5321.04    217.59 o 
   7   5  10      909.49      860.70     93.72 o 
   9   5  10     5980.99     5662.80    278.49 o 
  -8   6  10     1240.90     1009.12    127.77 o 
  -6   6  10     1127.17     1108.13    159.68 o 
  -4   6  10    13894.15    13644.82    512.23 o 
  -2   6  10    14256.66    14219.60    844.61 o 
   0   6  10     2451.44     2386.26    231.64 o 
   2   6  10      390.34      330.95     53.91 o 
   4   6  10     4111.07     4542.76    154.34 o 
   6   6  10     8246.07     7557.13    337.20 o 
   8   6  10     5842.35     5236.36    329.86 o 
  -7   7  10     2312.18     2336.05    188.66 o 
  -5   7  10     2349.85     2777.31    198.81 o 
  -3   7  10      700.06     1023.91    140.55 o 
  -1   7  10      694.91      783.50    126.04 o 
   1   7  10     3444.67     3323.71    166.24 o 
   3   7  10     1138.84     1444.99     88.94 o 
   5   7  10      251.93      255.24     54.62 o 
   7   7  10      613.32      560.96     91.62 o 
  -6   8  10     1018.82     1375.13    148.48 o 
  -4   8  10    11980.01    12491.76    497.36 o 
  -2   8  10    18964.42    20572.99    727.51 o 
   0   8  10     9658.20    10719.40    451.64 o 
   2   8  10        8.98       37.18     47.73 o 
   4   8  10     6784.27     7118.59    212.16 o 
   6   8  10     8780.74     9459.82    306.29 o 
  -5   9  10     1914.75     1465.13    164.89 o 
  -3   9  10        1.47       80.18    123.96 o 
  -1   9  10      639.21      553.80    126.84 o 
   1   9  10     1907.54     2130.04    237.41 o 
   3   9  10     1801.62     1411.93     96.30 o 
  -9   1  11    17417.36    16728.32    579.31 o 
  -7   1  11    13745.20    14052.11    493.21 o 
  -5   1  11     2211.77     1532.58    108.01 o 
  -3   1  11    11260.50    12167.66    366.99 o 
  -1   1  11    26466.50    25595.97    959.40 o 
   1   1  11    30183.80    27611.42    931.04 o 
   3   1  11     6542.93     5433.58    331.71 o 
   5   1  11     1161.25     1266.33    172.28 o 
   7   1  11     8663.27     8766.63    377.21 o 
   9   1  11    11669.48    11544.52    457.32 o 
 -10   2  11     2056.29     1782.15    158.94 o 
  -8   2  11     1975.91     2365.74    243.72 o 
  -6   2  11     9899.73    11192.44    421.92 o 
  -4   2  11    14200.13    15010.12    531.76 o 
  -2   2  11     6983.79     6403.24    237.53 o 
   0   2  11      178.41        1.53     82.57 o 
   2   2  11     5337.15     5176.72    209.65 o 
   4   2  11    15210.66    13914.71    443.29 o 
   6   2  11     5888.37     5094.00    269.95 o 
   8   2  11     1532.37     1352.59    146.52 o 
  10   2  11      665.56      715.63    195.39 o 
  -9   3  11     1713.24     1731.24    214.30 o 
  -7   3  11     2664.17     3531.14    209.46 o 
  -5   3  11      965.44      695.71    111.39 o 
  -3   3  11      832.00     1206.97    189.09 o 
  -1   3  11     3637.08     3363.88    204.49 o 
   1   3  11     4497.19     4972.63    207.78 o 
   3   3  11      772.87      768.26    136.51 o 
   5   3  11      516.05      441.65     79.57 o 
   7   3  11      978.18     1238.90    138.14 o 
   9   3  11     1900.69     1989.31    260.53 o 
  -8   4  11     1812.02     2203.86    173.80 o 
  -6   4  11    18490.83    20545.84    698.18 o 
  -4   4  11    29940.06    30190.06    966.99 o 
  -2   4  11     9151.03     9256.09    393.62 o 
   0   4  11       27.10      178.32     66.14 o 
   2   4  11     6793.21     7370.77    268.88 o 
   4   4  11    31691.37    30988.65    812.03 o 
   6   4  11    13570.75    13226.77    512.77 o 
   8   4  11     1341.59      871.23    131.00 o 
  -7   5  11     1887.60     1703.38    160.37 o 
  -5   5  11       19.04       44.77     84.79 o 
  -3   5  11      783.77      943.54    139.27 o 
  -1   5  11     2970.01     2701.18    202.05 o 
   1   5  11     4091.57     3647.77    182.23 o 
   3   5  11      633.30      516.80     87.06 o 
   5   5  11      208.16       45.67     67.32 o 
   7   5  11     1056.62      994.38    136.99 o 
  -6   6  11     4658.07     5238.00    344.57 o 
  -4   6  11    10821.40    11411.51    459.00 o 
  -2   6  11     5098.42     5622.58    297.08 o 
   0   6  11       62.09       96.52     94.94 o 
   2   6  11     4352.72     5068.56    224.05 o 
   4   6  11    11798.01    12159.88    397.20 o 
   6   6  11     2918.74     3125.86    264.73 o 
  -5   7  11      853.11      719.07    126.04 o 
  -3   7  11     3216.70     3647.38    239.17 o 
  -1   7  11    15951.98    16862.80    628.30 o 
   1   7  11    14433.20    14412.97    802.59 o 
   3   7  11     2429.28     2113.34    111.14 o 
   5   7  11       60.58       65.30     70.83 o 
  -4   8  11       14.09       88.93     99.24 o 
  -2   8  11       39.56      -27.31     89.14 o 
   0   8  11       24.19       23.23    106.84 o 
   2   8  11      133.83      126.67    110.01 o 
   4   8  11       23.40      -27.98     52.74 o 
  -8   0  12    11584.29    12509.45    647.11 o 
  -6   0  12    21549.01    22060.67   1016.89 o 
  -4   0  12    10961.97    11716.95    487.44 o 
  -2   0  12      548.35      521.05    138.67 o 
   0   0  12    15344.47    15526.51    794.18 o 
   2   0  12    20078.77    20199.17    991.68 o 
   4   0  12    11054.39    10656.35    621.90 o 
   6   0  12     1163.62      874.02    184.89 o 
   8   0  12     2167.48     2453.99    277.33 o 
  -7   1  12      348.27       54.63    121.86 o 
  -5   1  12     1232.30     1408.13    184.89 o 
  -3   1  12     4853.15     5421.67    262.22 o 
  -1   1  12     3682.15     3421.32    272.16 o 
   1   1  12      638.22      519.77    109.46 o 
   3   1  12       79.76       81.17     84.33 o 
   5   1  12     1042.35     1050.70    138.14 o 
   7   1  12     2650.03     3016.72    213.69 o 
  -8   2  12     6064.28     6567.78    424.41 o 
  -6   2  12    10704.41    11337.44    435.29 o 
  -4   2  12     5381.75     5586.39    279.30 o 
  -2   2  12      327.18      218.42     86.15 o 
   0   2  12     5701.81     5936.24    529.59 o 
   2   2  12     8807.70     8113.07    290.62 o 
   4   2  12     8594.11     8082.17    367.86 o 
   6   2  12      557.76      486.93    114.86 o 
   8   2  12     1925.96     2164.26    192.52 o 
  -7   3  12     1691.92     1553.50    151.45 o 
  -5   3  12     4717.78     5954.18    292.66 o 
  -3   3  12    18203.93    20700.44    712.94 o 
  -1   3  12    17246.57    16106.52    935.99 o 
   1   3  12     3516.31     2933.44    165.70 o 
   3   3  12      846.78      962.06    106.33 o 
   5   3  12     6248.73     6476.13    277.13 o 
   7   3  12    13238.32    13413.34    535.57 o 
  -6   4  12        0.12       18.91     86.17 o 
  -4   4  12       22.46       75.24    140.77 o 
  -2   4  12      303.93      327.53    108.42 o 
   0   4  12        7.36       20.70     75.20 o 
   2   4  12       25.32        0.38     63.27 o 
   4   4  12        4.15       -4.35     67.36 o 
   6   4  12       46.62       21.89    111.35 o 
  -5   5  12     2727.96     3616.39    231.53 o 
  -3   5  12    12331.28    13085.91    510.65 o 
  -1   5  12    14878.70    15187.50    781.58 o 
   1   5  12     2576.43     2775.99    170.56 o 
   3   5  12      824.02     1147.74    122.10 o 
   5   5  12     6402.99     7508.38    296.02 o 
  -4   6  12     2851.89     2802.39    287.84 o 
  -2   6  12        9.10      -49.11     94.94 o 
   0   6  12     2496.30     3085.38    233.12 o 
   2   6  12     7461.81     7573.01    355.96 o 
   4   6  12     7813.98     7546.24    299.23 o 
  -3   7  12     1119.53     1609.86    171.11 o 
  -1   7  12     2360.94     2626.90    380.28 o 
   1   7  12       81.74       88.99    117.34 o 
   3   7  12       64.97       62.93     79.88 o 
  -5   1  13    15781.72    19098.24    924.45 o 
  -3   1  13    17348.99    18353.20    643.28 o 
  -1   1  13     3764.75     3565.52    399.19 o 
   1   1  13      137.30      383.58    109.46 o 
   3   1  13     8617.76     9249.76    411.51 o 
   5   1  13     8301.68     8459.96    393.62 o 
  -6   2  13     3755.00     4113.79    327.76 o 
  -4   2  13       64.34      -57.58     84.64 o 
  -2   2  13     5445.97     5597.07    239.87 o 
   0   2  13    11856.18    12829.00    882.43 o 
   2   2  13     5053.25     4570.31    269.60 o 
   4   2  13      393.82      178.97     97.51 o 
   6   2  13      712.20      955.27    148.41 o 
  -5   3  13     1966.91     2710.50    247.92 o 
  -3   3  13     2209.83     2312.78    268.93 o 
  -1   3  13      719.52      809.65    137.35 o 
   1   3  13       35.58      -67.75     73.23 o 
   3   3  13     2434.19     2286.92    225.58 o 
   5   3  13     1263.78     1104.87    150.75 o 
  -4   4  13      111.84       19.42     86.01 o 
  -2   4  13     5585.31     6746.75    416.00 o 
   0   4  13    13844.50    14542.03    488.99 o 
   2   4  13    13166.30    12706.01    420.82 o 
   4   4  13     1298.96     1101.39    141.52 o 
  -3   5  13     1274.16      822.07    138.14 o 
  -1   5  13      378.93      250.25    130.26 o 
   1   5  13      235.92      362.73     97.71 o 
   3   5  13      815.20      866.38    119.46 o 
  -2   0  14    20106.62    21632.06   1058.91 o 
   0   0  14    11132.61    10988.31    655.52 o 
   2   0  14      347.67      285.74    163.88 o 
  -1   1  14      187.98      185.17    178.59 o 
   1   1  14     1076.00      925.84    150.03 o 
   0   2  14     5284.79     4951.71    443.31 o 
                                                 
